# Supplementary material for: Bis(bicyclo­[2.2.1]hept-5-ene-2-carboxyl­ato)-1κ2 O,O′;4κ2 O,O′-di-μ2-chlorido-1:2κ2 Cl;3:4κ2 Cl-octa­methyl-1κ2 C,2κ2 C,3κ2 C,4κ2 C-di-μ3-oxido-1:2:3κ3 O;2:3:4κ3 O-tetra­tin(IV)
Source: Acta Crystallogr Sect E Struct Rep Online. 2011 Jun 25;67(Pt 7):m984. doi: 10.1107/S1600536811023452 (PMC3152064; doi:10.1107/S1600536811023452)
Supplement: Supplementary file 1 [file e-67-0m984-sup1.cif]

##############################################################################
#                                                                            #
# This CIF contains the data in a paper accepted for publication in          #
# Acta Crystallographica Section E. It conforms to the requirements of       #
# Notes for Authors for Acta Crystallographica Section E, and has been       #
# peer reviewed under the auspices of the IUCr Commission on Journals.       #
#                                                                            #
# Full details of the Crystallographic Information File format               #
# are given in the paper "The Crystallographic Information File (CIF):       #
# a New Standard Archive File for Crystallography" by S. R. Hall, F. H.      #
# Allen and I. D. Brown [Acta Cryst. (1991), A47, 655-685].                  #
#                                                                            #
# The current version of the core CIF dictionary is obtainable from          #
# ftp://ftp.iucr.org/pub/cif_core.dic.                                       #
#                                                                            #
# Software is freely available for graphical display of the structure(s)     #
# in this CIF. For information consult the CIF software page                 #
# http://www.iucr.org/resources/cif/software.                                #
#                                                                            #
# This file may be used for bona fide research purposes within the           #
# scientific community so long as proper attribution is given to the journal # 
# article from which it was obtained.                                        #
#                                                                            #
##############################################################################
data_I
_audit_creation_method     SHELXL-97
_chemical_name_systematic
;
Bis(bicyclo[2.2.1]hept-5-ene-2-carboxylato)-
1\k^2^<i>O</i>,<i>O</i>';4\k^2^<i>O</i>,<i>O</i>'-di-\m~2~-chlorido-
1:2\k^2^<i>Cl</i>;3:4\k^2^<i>Cl</i>-octamethyl-
1\k^2^<i>C</i>,2\k^2^<i>C</i>,3\k^2^<i>C</i>,4\k^2^<i>C</i>-di-\m~3~-oxido-
1:2:3\k^3^<i>O</i>;2:3:4\k^3^<i>O</i>-tetratin(IV)
;
_chemical_name_common     ?
_chemical_formula_moiety     'C24 H42 Cl2 O6 Sn4'
_chemical_formula_sum     'C24 H42 Cl2 O6 Sn4'
_chemical_formula_iupac     '[Sn4 (C H3)8 (C8 H9 O2)2 Cl2 O2]'
_chemical_formula_weight     972.24
_chemical_melting_point     ?
_symmetry_cell_setting     triclinic
_symmetry_space_group_name_H-M     'P -1'
_symmetry_space_group_name_Hall     '-P 1'
loop_
    _symmetry_equiv_pos_as_xyz
    'x, y, z'
    '-x, -y, -z'
_cell_length_a     9.3685(12)
_cell_length_b     9.8651(13)
_cell_length_c     9.9103(15)
_cell_angle_alpha     109.779(2)
_cell_angle_beta     96.3400(10)
_cell_angle_gamma     97.2040(10)
_cell_volume     843.5(2)
_cell_formula_units_Z     1
_cell_measurement_reflns_used     1509
_cell_measurement_theta_min     2.215
_cell_measurement_theta_max     25.187
_cell_measurement_temperature     298(2)
_exptl_crystal_description     block
_exptl_crystal_colour     colourless
_exptl_crystal_size_max     0.13
_exptl_crystal_size_mid     0.11
_exptl_crystal_size_min     0.05
_exptl_crystal_density_diffrn     1.914
_exptl_crystal_density_meas     ?
_exptl_crystal_density_method     'not measured'
_exptl_crystal_F_000     468
_exptl_absorpt_coefficient_mu     3.117
_exptl_absorpt_correction_type     multi-scan
_exptl_absorpt_process_details     '(SADABS; Sheldrick, 1996)'
_exptl_absorpt_correction_T_min     0.6874
_exptl_absorpt_correction_T_max     0.8597
_exptl_special_details
;
;
_diffrn_ambient_temperature     298(2)
_diffrn_radiation_type     MoK\a
_diffrn_radiation_wavelength     0.71073
_diffrn_radiation_source     'fine-focus sealed tube'
_diffrn_radiation_monochromator     graphite
_diffrn_measurement_device_type     'Siemens SMART CCD area-detector'
_diffrn_measurement_method     '\f and \w'
_diffrn_detector_area_resol_mean     ?
_diffrn_reflns_number     4366
_diffrn_reflns_av_R_equivalents     0.0237
_diffrn_reflns_av_sigmaI/netI     0.0594
_diffrn_reflns_theta_min     2.21
_diffrn_reflns_theta_max     25.01
_diffrn_reflns_theta_full     25.01
_diffrn_measured_fraction_theta_max     0.979
_diffrn_measured_fraction_theta_full     0.979
_diffrn_reflns_limit_h_min     -6
_diffrn_reflns_limit_h_max     11
_diffrn_reflns_limit_k_min     -11
_diffrn_reflns_limit_k_max     10
_diffrn_reflns_limit_l_min     -11
_diffrn_reflns_limit_l_max     11
_diffrn_standards_number     ?
_diffrn_standards_interval_count     ?
_diffrn_standards_interval_time     ?
_diffrn_standards_decay_%     ?
_refine_special_details
;
Refinement of <i>F</i>^2^ against ALL reflections. The weighted <i>R</i>-factor
<i>wR</i> and goodness of fit <i>S</i> are based on <i>F</i>^2^, conventional
<i>R</i>-factors <i>R</i> are based on <i>F</i>, with <i>F</i> set to zero for
negative <i>F</i>^2^. The threshold expression of <i>F</i>^2^ >
\s(<i>F</i>^2^) is used only for calculating <i>R</i>-factors(gt) <i>etc</i>.
and is not relevant to the choice of reflections for refinement.
<i>R</i>-factors based on <i>F</i>^2^ are statistically about twice as large
as those based on <i>F</i>, and <i>R</i>- factors based on ALL data will be
even larger.
;
_reflns_number_total     2915
_reflns_number_gt     1818
_reflns_threshold_expression     I>2sigma(I)
_refine_ls_structure_factor_coef     Fsqd
_refine_ls_matrix_type     full
_refine_ls_R_factor_all     0.0831
_refine_ls_R_factor_gt     0.0467
_refine_ls_wR_factor_gt     0.1097
_refine_ls_wR_factor_ref     0.1296
_refine_ls_goodness_of_fit_ref     1.022
_refine_ls_restrained_S_all     1.022
_refine_ls_number_reflns     2915
_refine_ls_number_parameters     163
_refine_ls_number_restraints     0
_refine_ls_hydrogen_treatment     constr
_refine_ls_weighting_scheme     calc
_refine_ls_weighting_details
         'calc w=1/[\s^2^(Fo^2^)+(0.0634P)^2^+0.0000P] where P=(Fo^2^+2Fc^2^)/3'
_atom_sites_solution_hydrogens     geom
_atom_sites_solution_primary     direct
_atom_sites_solution_secondary     difmap
_refine_ls_shift/su_max     0.001
_refine_ls_shift/su_mean     0.000
_refine_diff_density_max     0.855
_refine_diff_density_min     -0.638
_refine_ls_extinction_method     none
_refine_ls_extinction_coef     ?
loop_
    _atom_type_symbol
    _atom_type_description
    _atom_type_scat_dispersion_real
    _atom_type_scat_dispersion_imag
    _atom_type_scat_source
    'C' 'C' 0.0033 0.0016
                         'International Tables Vol C Tables 4.2.6.8 and 6.1.1.4'
    'H' 'H' 0.0000 0.0000
                         'International Tables Vol C Tables 4.2.6.8 and 6.1.1.4'
    'Cl' 'Cl' 0.1484 0.1585
                         'International Tables Vol C Tables 4.2.6.8 and 6.1.1.4'
    'O' 'O' 0.0106 0.0060
                         'International Tables Vol C Tables 4.2.6.8 and 6.1.1.4'
    'Sn' 'Sn' -0.6537 1.4246
                         'International Tables Vol C Tables 4.2.6.8 and 6.1.1.4'
_computing_data_collection     'SMART (Siemens, 1996)'
_computing_cell_refinement     'SAINT (Siemens, 1996)'
_computing_data_reduction     'SAINT (Siemens, 1996)'
_computing_structure_solution     'SHELXS97 (Sheldrick, 2008)'
_computing_structure_refinement     'SHELXL97 (Sheldrick, 2008)'
_computing_molecular_graphics     'SHELXTL (Sheldrick, 2008)'
_computing_publication_material     'SHELXTL (Sheldrick, 2008)'
loop_
    _atom_site_type_symbol
    _atom_site_label
    _atom_site_fract_x
    _atom_site_fract_y
    _atom_site_fract_z
    _atom_site_U_iso_or_equiv
    _atom_site_adp_type
    _atom_site_calc_flag
    _atom_site_refinement_flags
    _atom_site_occupancy
    _atom_site_symmetry_multiplicity
    _atom_site_disorder_assembly
    _atom_site_disorder_group
    Sn Sn1 0.52583(8) 0.20738(8) 0.72575(8) 0.0642(3) Uani d . 1 1 . .
    Sn Sn2 0.34860(7) 0.52430(7) 0.91708(7) 0.0541(2) Uani d . 1 1 . .
    Cl Cl1 0.2281(3) 0.7487(4) 1.0584(3) 0.0893(9) Uani d . 1 1 . .
    O O1 0.5103(6) 0.3891(6) 0.8952(6) 0.0567(16) Uani d . 1 1 . .
    O O2 0.3315(9) 0.2563(10) 0.6371(9) 0.104(3) Uani d . 1 1 . .
    O O3 0.3517(12) 0.0621(12) 0.4673(11) 0.123(3) Uani d . 1 1 . .
    C C1 0.2708(19) 0.160(2) 0.5170(19) 0.126(6) Uani d . 1 1 . .
    C C2 0.114(2) 0.312(2) 0.436(2) 0.147(7) Uani d . 1 1 . .
    H H2 0.1241 0.4026 0.5205 0.177 Uiso calc R 1 1 . .
    C C3 0.1132(19) 0.168(2) 0.4573(18) 0.137(6) Uani d . 1 1 . .
    H H3 0.0508 0.1632 0.5294 0.164 Uiso calc R 1 1 . .
    C C4 0.042(2) 0.057(2) 0.3123(19) 0.152(7) Uani d . 1 1 . .
    H H4A 0.1041 -0.0144 0.2773 0.183 Uiso calc R 1 1 . .
    H H4B -0.0502 0.0065 0.3211 0.183 Uiso calc R 1 1 . .
    C C5 0.017(2) 0.135(2) 0.2080(19) 0.139(6) Uani d . 1 1 . .
    H H5 -0.0452 0.0854 0.1128 0.166 Uiso calc R 1 1 . .
    C C6 0.183(2) 0.175(2) 0.223(2) 0.156(7) Uani d . 1 1 . .
    H H6 0.2425 0.1242 0.1621 0.187 Uiso calc R 1 1 . .
    C C7 0.226(2) 0.295(2) 0.337(2) 0.153(7) Uani d . 1 1 . .
    H H7 0.3122 0.3604 0.3543 0.183 Uiso calc R 1 1 . .
    C C8 -0.0092(18) 0.277(2) 0.3130(18) 0.140(6) Uani d . 1 1 . .
    H H8A -0.0047 0.3524 0.2702 0.168 Uiso calc R 1 1 . .
    H H8B -0.1029 0.2657 0.3446 0.168 Uiso calc R 1 1 . .
    C C9 0.6728(14) 0.2796(14) 0.6114(13) 0.101(4) Uani d . 1 1 . .
    H H9A 0.7045 0.3833 0.6575 0.152 Uiso calc R 1 1 . .
    H H9B 0.6262 0.2576 0.5134 0.152 Uiso calc R 1 1 . .
    H H9C 0.7556 0.2311 0.6106 0.152 Uiso calc R 1 1 . .
    C C10 0.4421(14) 0.0339(13) 0.7839(13) 0.095(4) Uani d . 1 1 . .
    H H10A 0.4365 0.0689 0.8857 0.142 Uiso calc R 1 1 . .
    H H10B 0.5048 -0.0379 0.7639 0.142 Uiso calc R 1 1 . .
    H H10C 0.3464 -0.0094 0.7289 0.142 Uiso calc R 1 1 . .
    C C11 0.4013(13) 0.6224(13) 0.7674(12) 0.086(3) Uani d . 1 1 . .
    H H11A 0.3294 0.6805 0.7552 0.129 Uiso calc R 1 1 . .
    H H11B 0.4031 0.5479 0.6756 0.129 Uiso calc R 1 1 . .
    H H11C 0.4954 0.6837 0.8028 0.129 Uiso calc R 1 1 . .
    C C12 0.1694(12) 0.3767(14) 0.9197(13) 0.098(4) Uani d . 1 1 . .
    H H12A 0.1857 0.2786 0.8743 0.147 Uiso calc R 1 1 . .
    H H12B 0.0834 0.3910 0.8676 0.147 Uiso calc R 1 1 . .
    H H12C 0.1567 0.3928 1.0184 0.147 Uiso calc R 1 1 . .
loop_
    _atom_site_aniso_label
    _atom_site_aniso_U_11
    _atom_site_aniso_U_22
    _atom_site_aniso_U_33
    _atom_site_aniso_U_12
    _atom_site_aniso_U_13
    _atom_site_aniso_U_23
    Sn1 0.0789(5) 0.0509(5) 0.0573(5) 0.0212(4) 0.0060(4) 0.0105(4)
    Sn2 0.0483(4) 0.0559(5) 0.0558(4) 0.0153(3) -0.0009(3) 0.0177(3)
    Cl1 0.0721(18) 0.088(2) 0.092(2) 0.0425(15) -0.0049(15) 0.0080(17)
    O1 0.057(4) 0.052(4) 0.056(4) 0.028(3) -0.001(3) 0.009(3)
    O2 0.113(7) 0.093(7) 0.090(6) 0.043(5) -0.023(5) 0.013(5)
    O3 0.142(9) 0.113(9) 0.091(7) 0.039(7) -0.028(6) 0.016(6)
    C1 0.132(14) 0.121(14) 0.103(12) 0.041(11) -0.031(10) 0.023(11)
    C2 0.154(17) 0.134(17) 0.121(15) 0.047(13) -0.017(13) 0.009(12)
    C3 0.163(16) 0.124(15) 0.108(13) 0.021(12) -0.021(11) 0.036(12)
    C4 0.157(16) 0.137(16) 0.131(15) 0.024(12) -0.027(12) 0.022(14)
    C5 0.146(16) 0.137(16) 0.108(13) 0.033(12) -0.038(11) 0.028(12)
    C6 0.147(17) 0.154(18) 0.122(15) 0.036(13) -0.005(12) -0.002(13)
    C7 0.150(17) 0.141(18) 0.132(16) 0.020(13) -0.001(14) 0.012(14)
    C8 0.141(14) 0.138(16) 0.124(14) 0.065(11) -0.025(11) 0.025(12)
    C9 0.125(11) 0.091(10) 0.084(9) 0.025(8) 0.029(8) 0.019(8)
    C10 0.109(10) 0.075(9) 0.093(9) 0.009(7) 0.003(7) 0.028(7)
    C11 0.105(9) 0.084(9) 0.086(8) 0.034(7) 0.019(7) 0.044(7)
    C12 0.080(8) 0.089(9) 0.111(10) -0.002(7) 0.009(7) 0.026(8)
_geom_special_details
;
All e.s.d.'s (except the e.s.d. in the dihedral angle between two l.s. planes)
are estimated using the full covariance matrix. The cell e.s.d.'s are taken
into account individually in the estimation of e.s.d.'s in distances, angles
and torsion angles; correlations between e.s.d.'s in cell parameters are only
used when they are defined by crystal symmetry. An approximate (isotropic)
treatment of cell e.s.d.'s is used for estimating e.s.d.'s involving l.s.
planes.
;
loop_
    _geom_bond_atom_site_label_1
    _geom_bond_atom_site_label_2
    _geom_bond_site_symmetry_2
    _geom_bond_distance
    _geom_bond_publ_flag
    Sn1 O1 . 2.034(6) ?
    Sn1 C10 . 2.075(11) ?
    Sn1 C9 . 2.082(11) ?
    Sn1 O2 . 2.115(8) ?
    Sn1 O3 . 2.699(9) ?
    Sn1 Cl1 2_667 2.848(3) ?
    Sn2 O1 2_667 2.010(5) ?
    Sn2 C12 . 2.088(11) ?
    Sn2 C11 . 2.096(10) ?
    Sn2 O1 . 2.122(6) ?
    Sn2 Cl1 . 2.649(3) ?
    Sn2 Sn2 2_667 3.2898(12) ?
    Cl1 Sn1 2_667 2.848(3) ?
    O1 Sn2 2_667 2.010(5) ?
    O2 C1 . 1.262(16) ?
    O3 C1 . 1.300(18) ?
    C1 C3 . 1.55(2) ?
    C2 C8 . 1.494(19) ?
    C2 C7 . 1.50(2) ?
    C2 C3 . 1.51(2) ?
    C2 H2 . 0.9800 ?
    C3 C4 . 1.50(2) ?
    C3 H3 . 0.9800 ?
    C4 C5 . 1.49(2) ?
    C4 H4A . 0.9700 ?
    C4 H4B . 0.9700 ?
    C5 C8 . 1.51(2) ?
    C5 C6 . 1.54(2) ?
    C5 H5 . 0.9800 ?
    C6 C7 . 1.31(2) ?
    C6 H6 . 0.9300 ?
    C7 H7 . 0.9300 ?
    C8 H8A . 0.9700 ?
    C8 H8B . 0.9700 ?
    C9 H9A . 0.9600 ?
    C9 H9B . 0.9600 ?
    C9 H9C . 0.9600 ?
    C10 H10A . 0.9600 ?
    C10 H10B . 0.9600 ?
    C10 H10C . 0.9600 ?
    C11 H11A . 0.9600 ?
    C11 H11B . 0.9600 ?
    C11 H11C . 0.9600 ?
    C12 H12A . 0.9600 ?
    C12 H12B . 0.9600 ?
    C12 H12C . 0.9600 ?
loop_
    _geom_angle_atom_site_label_1
    _geom_angle_atom_site_label_2
    _geom_angle_atom_site_label_3
    _geom_angle_site_symmetry_1
    _geom_angle_site_symmetry_3
    _geom_angle
    _geom_angle_publ_flag
    O1 Sn1 C10 . . 104.6(4) ?
    O1 Sn1 C9 . . 105.3(4) ?
    C10 Sn1 C9 . . 145.7(5) ?
    O1 Sn1 O2 . . 81.2(3) ?
    C10 Sn1 O2 . . 100.6(4) ?
    C9 Sn1 O2 . . 100.3(5) ?
    O1 Sn1 O3 . . 131.8(3) ?
    C10 Sn1 O3 . . 85.5(4) ?
    C9 Sn1 O3 . . 87.1(4) ?
    O2 Sn1 O3 . . 50.6(3) ?
    O1 Sn1 Cl1 . 2_667 74.13(16) ?
    C10 Sn1 Cl1 . 2_667 86.0(3) ?
    C9 Sn1 Cl1 . 2_667 86.2(4) ?
    O2 Sn1 Cl1 . 2_667 155.3(3) ?
    O3 Sn1 Cl1 . 2_667 154.0(3) ?
    O1 Sn2 C12 2_667 . 114.6(4) ?
    O1 Sn2 C11 2_667 . 111.7(4) ?
    C12 Sn2 C11 . . 133.2(5) ?
    O1 Sn2 O1 2_667 . 74.5(3) ?
    C12 Sn2 O1 . . 99.8(4) ?
    C11 Sn2 O1 . . 98.5(4) ?
    O1 Sn2 Cl1 2_667 . 79.31(17) ?
    C12 Sn2 Cl1 . . 91.0(4) ?
    C11 Sn2 Cl1 . . 91.0(3) ?
    O1 Sn2 Cl1 . . 153.80(17) ?
    O1 Sn2 Sn2 2_667 2_667 38.43(16) ?
    C12 Sn2 Sn2 . 2_667 111.3(4) ?
    C11 Sn2 Sn2 . 2_667 108.8(3) ?
    O1 Sn2 Sn2 . 2_667 36.06(15) ?
    Cl1 Sn2 Sn2 . 2_667 117.74(7) ?
    Sn2 Cl1 Sn1 . 2_667 81.42(7) ?
    Sn2 O1 Sn1 2_667 . 125.1(3) ?
    Sn2 O1 Sn2 2_667 . 105.5(3) ?
    Sn1 O1 Sn2 . . 129.3(3) ?
    C1 O2 Sn1 . . 113.3(10) ?
    C1 O3 Sn1 . . 83.5(8) ?
    O2 C1 O3 . . 112.1(13) ?
    O2 C1 C3 . . 117.7(16) ?
    O3 C1 C3 . . 130.1(15) ?
    C8 C2 C7 . . 92.7(16) ?
    C8 C2 C3 . . 102.9(15) ?
    C7 C2 C3 . . 96.9(16) ?
    C8 C2 H2 . . 119.7 ?
    C7 C2 H2 . . 119.7 ?
    C3 C2 H2 . . 119.7 ?
    C4 C3 C2 . . 103.5(14) ?
    C4 C3 C1 . . 118.3(17) ?
    C2 C3 C1 . . 108.7(15) ?
    C4 C3 H3 . . 108.7 ?
    C2 C3 H3 . . 108.7 ?
    C1 C3 H3 . . 108.7 ?
    C5 C4 C3 . . 108.8(15) ?
    C5 C4 H4A . . 109.9 ?
    C3 C4 H4A . . 109.9 ?
    C5 C4 H4B . . 109.9 ?
    C3 C4 H4B . . 109.9 ?
    H4A C4 H4B . . 108.3 ?
    C4 C5 C8 . . 98.8(15) ?
    C4 C5 C6 . . 88.3(13) ?
    C8 C5 C6 . . 97.7(14) ?
    C4 C5 H5 . . 121.6 ?
    C8 C5 H5 . . 121.6 ?
    C6 C5 H5 . . 121.6 ?
    C7 C6 C5 . . 107.2(18) ?
    C7 C6 H6 . . 126.4 ?
    C5 C6 H6 . . 126.4 ?
    C6 C7 C2 . . 109.9(18) ?
    C6 C7 H7 . . 125.0 ?
    C2 C7 H7 . . 125.0 ?
    C2 C8 C5 . . 102.3(14) ?
    C2 C8 H8A . . 111.3 ?
    C5 C8 H8A . . 111.3 ?
    C2 C8 H8B . . 111.3 ?
    C5 C8 H8B . . 111.3 ?
    H8A C8 H8B . . 109.2 ?
    Sn1 C9 H9A . . 109.5 ?
    Sn1 C9 H9B . . 109.5 ?
    H9A C9 H9B . . 109.5 ?
    Sn1 C9 H9C . . 109.5 ?
    H9A C9 H9C . . 109.5 ?
    H9B C9 H9C . . 109.5 ?
    Sn1 C10 H10A . . 109.5 ?
    Sn1 C10 H10B . . 109.5 ?
    H10A C10 H10B . . 109.5 ?
    Sn1 C10 H10C . . 109.5 ?
    H10A C10 H10C . . 109.5 ?
    H10B C10 H10C . . 109.5 ?
    Sn2 C11 H11A . . 109.5 ?
    Sn2 C11 H11B . . 109.5 ?
    H11A C11 H11B . . 109.5 ?
    Sn2 C11 H11C . . 109.5 ?
    H11A C11 H11C . . 109.5 ?
    H11B C11 H11C . . 109.5 ?
    Sn2 C12 H12A . . 109.5 ?
    Sn2 C12 H12B . . 109.5 ?
    H12A C12 H12B . . 109.5 ?
    Sn2 C12 H12C . . 109.5 ?
    H12A C12 H12C . . 109.5 ?
    H12B C12 H12C . . 109.5 ?
data_global
_journal_date_recd_electronic     2011-06-06
_journal_date_accepted     2011-06-16
_journal_name_full     'Acta Crystallographica, Section E'
_journal_year     2011
_journal_volume     67
_journal_issue      7
_journal_page_first     m984
_journal_page_last     m984
_journal_paper_category     QM
_journal_coeditor_code     RZ2611
_publ_contact_author_name     'Yupo Ren'
_publ_contact_author_address
;
  Department of Pathology, Liaocheng People's Hospital
  Liaocheng
  Shandong 252000
  People's Republic of China
;
_publ_contact_author_email     lh198854@163.com
_publ_contact_author_fax     86-635-8239196
_publ_contact_author_phone         .635E-305
_publ_section_title
;\
Bis(bicyclo[2.2.1]hept-5-ene-2-carboxylato)-1\k^2^<i>O</i>,<i>O</i>';\
4\k^2^<i>O</i>,<i>O</i>'-di-\m~2~-chlorido-1:2\k^2^<i>Cl</i>;3:\
4\k^2^<i>Cl</i>-octamethyl-1\k^2^<i>C</i>,2\k^2^<i>C</i>,3\k^2^<i>C</i>,\
4\k^2^<i>C</i>-di-\m~3~-oxido-1:2:3\k^3^<i>O</i>;2:3:4\k^3^<i>O</i>-\
tetratin(IV)
;
loop_
    _publ_author_name
    _publ_author_address
    'Yupo Ren'
;
Department of Pathology, Liaocheng People's Hospital
Liaocheng
Shandong 252000
People's Republic of China
;
