# Supplementary material for: Bis(bicyclo­[2.2.1]hept-5-ene-2-carboxyl­ato)-1κ2 O,O′;4κ2 O,O′-di-μ2-chlorido-1:2κ2 Cl;3:4κ2 Cl-octa­methyl-1κ2 C,2κ2 C,3κ2 C,4κ2 C-di-μ3-oxido-1:2:3κ3 O;2:3:4κ3 O-tetra­tin(IV)
Source: Acta Crystallogr Sect E Struct Rep Online. 2011 Jun 25;67(Pt 7):m984. doi: 10.1107/S1600536811023452 (PMC3152064; doi:10.1107/S1600536811023452)
Supplement: Supplementary file 2 [file e-67-0m984-Isup2.hkl]

# 
# h,k,l, Fc-squared, Fo-squared, sigma(Fo-squared) and status flag 
# 
data_I
_shelx_title ' 080920b in P-1' 
_shelx_refln_list_code          4 
_shelx_F_calc_maximum      268.38 
_exptl_crystal_F_000       468.00 
_reflns_d_resolution_high  0.8407 
 
loop_ 
 _symmetry_equiv_pos_as_xyz 
 'x, y, z' 
 '-x, -y, -z' 
 
_cell_length_a     9.3685 
_cell_length_b     9.8651 
_cell_length_c     9.9103 
_cell_angle_alpha 109.779 
_cell_angle_beta   96.340 
_cell_angle_gamma  97.204 
 
_shelx_F_squared_multiplier     1.000 
 
loop_ 
 _refln_index_h 
 _refln_index_k 
 _refln_index_l 
 _refln_F_squared_calc 
 _refln_F_squared_meas 
 _refln_F_squared_sigma 
 _refln_observed_status 
   1   0   0    18891.86    19200.63    185.68 o 
   2   0   0     1194.84     1439.96     30.11 o 
   3   0   0      131.47      163.96     16.47 o 
   4   0   0      126.97      145.86     28.76 o 
   5   0   0      745.10      639.58     26.93 o 
   6   0   0     3558.41     3570.78    118.40 o 
   7   0   0     2555.48     2593.87    109.22 o 
   8   0   0      215.87      201.56     47.04 o 
   9   0   0      226.62      190.85     48.28 o 
  10   0   0      242.74      255.15     56.21 o 
 -11   1   0       82.56      127.43     46.60 o 
 -10   1   0      392.03      587.05     76.46 o 
  -9   1   0      819.32      876.71     75.29 o 
  -8   1   0      376.70      329.49     57.60 o 
  -7   1   0      177.94      181.75     44.78 o 
  -6   1   0      360.23      301.97     47.48 o 
  -5   1   0     1868.03     1726.17     41.93 o 
  -4   1   0    10518.14    10461.97    165.66 o 
  -3   1   0     7358.28     7245.16    167.33 o 
  -2   1   0    13116.32    12721.85    102.41 o 
  -1   1   0     1323.71     1138.27     30.66 o 
   0   1   0     2353.63     2583.10     29.42 o 
   1   1   0     2350.92     2694.65     27.40 o 
   2   1   0       26.91       10.92     13.62 o 
   3   1   0     2085.19     1996.36     39.26 o 
   4   1   0      522.98      475.19     23.77 o 
   5   1   0      988.89      928.85     32.94 o 
   6   1   0     2220.13     2086.49     91.02 o 
   7   1   0     2030.35     2135.78     98.52 o 
   8   1   0      795.37      708.29     64.66 o 
   9   1   0        7.03      -11.29     29.49 o 
  10   1   0       69.71       62.19     41.94 o 
 -11   2   0        6.05      -26.94     28.18 o 
 -10   2   0      117.63      116.72     48.42 o 
  -9   2   0       74.00       39.47     41.80 o 
  -8   2   0        0.19      -13.98     28.47 o 
  -7   2   0      535.40      523.70     55.78 o 
  -6   2   0     2054.23     1931.51     50.50 o 
  -5   2   0       78.67      148.80     25.67 o 
  -4   2   0     4996.54     5488.00     74.64 o 
  -3   2   0    14778.08    12977.07    116.00 o 
  -2   2   0     5547.27     6586.85     90.29 o 
  -1   2   0     1457.05     1252.59     45.95 o 
   0   2   0     2497.66     2702.90     40.03 o 
   1   2   0      882.13      932.27     21.98 o 
   2   2   0       67.37       56.20     13.09 o 
   3   2   0    10477.65    10054.72    114.27 o 
   4   2   0    12504.95    12616.75    108.85 o 
   5   2   0     1410.32     1349.07     34.09 o 
   6   2   0        0.70       -6.26     20.34 o 
   7   2   0       70.50      107.32     44.20 o 
   8   2   0        0.76      -10.41     25.92 o 
   9   2   0       65.83       53.59     37.50 o 
  10   2   0      208.51      272.63     60.07 o 
 -11   3   0        0.44      -35.61     29.64 o 
 -10   3   0      178.92      157.07     52.21 o 
  -9   3   0       70.25       58.03     40.85 o 
  -8   3   0      208.96      188.38     47.48 o 
  -7   3   0     1785.42     1623.81     85.56 o 
  -6   3   0     3925.79     4263.67     78.46 o 
  -5   3   0     6343.33     5937.46     89.29 o 
  -4   3   0     1394.94     1585.18     45.05 o 
  -3   3   0      342.26      511.70     27.82 o 
  -2   3   0       55.74       15.29     22.14 o 
  -1   3   0     7149.22     7126.70    123.86 o 
   0   3   0     8272.53     8437.18    138.86 o 
   1   3   0     4039.53     3825.02     49.50 o 
   2   3   0     1246.61     1421.01     31.95 o 
   3   3   0      343.42      490.63     22.73 o 
   4   3   0     1742.55     1735.87     41.06 o 
   5   3   0      423.38      377.06     24.84 o 
   6   3   0      217.26      267.24     37.29 o 
   7   3   0      350.29      363.65     58.25 o 
   8   3   0       32.16       29.20     34.95 o 
   9   3   0       74.61       42.74     40.12 o 
 -10   4   0      555.60      674.65     86.14 o 
  -9   4   0     1749.70     1607.28     99.69 o 
  -8   4   0      623.18      458.96     64.22 o 
  -7   4   0       83.20       30.58     36.41 o 
  -6   4   0      308.66      322.34     47.19 o 
  -5   4   0       38.28       45.11     26.36 o 
  -4   4   0      297.23      308.17     30.99 o 
  -3   4   0     5597.44     6222.25    133.33 o 
  -2   4   0     5591.54     5330.68    119.64 o 
  -1   4   0      332.70      339.54     41.94 o 
   0   4   0     8133.18     7702.17    147.45 o 
   1   4   0     8654.03     9533.37    110.68 o 
   2   4   0     1635.30     1482.34     36.45 o 
   3   4   0       17.87       14.14     12.68 o 
   4   4   0       10.25       -4.54     13.09 o 
   5   4   0       35.02        5.78     15.45 o 
   6   4   0      573.19      629.06     58.91 o 
   7   4   0     1234.12     1437.33     90.15 o 
   8   4   0      427.47      396.63     64.95 o 
   9   4   0        3.38      -43.47     28.98 o 
 -10   5   0       86.29       83.88     46.46 o 
  -9   5   0      838.74      837.97     76.38 o 
  -8   5   0      670.28      659.21     68.01 o 
  -7   5   0        7.55      -22.21     31.02 o 
  -6   5   0      301.61      350.10     41.19 o 
  -5   5   0      238.54      275.19     40.49 o 
  -4   5   0     3307.22     3477.07     75.76 o 
  -3   5   0     8010.44     7907.58    167.41 o 
  -2   5   0     7469.99     8138.63    166.53 o 
  -1   5   0     7124.07     6589.39    149.49 o 
   0   5   0      315.42      419.13     52.94 o 
   1   5   0       24.79        1.35     12.33 o 
   2   5   0     1294.30     1368.03     39.16 o 
   3   5   0     4015.57     3835.49     66.45 o 
   4   5   0     2166.07     2241.02     53.52 o 
   5   5   0      695.77      734.95     43.26 o 
   6   5   0       12.65      -13.03     23.52 o 
   7   5   0      132.07      141.56     46.68 o 
   8   5   0      109.58       96.99     41.07 o 
 -10   6   0        4.28       22.28     44.49 o 
  -9   6   0        0.16      -26.51     35.32 o 
  -8   6   0        0.32        3.50     33.71 o 
  -7   6   0      258.88      350.47     57.02 o 
  -6   6   0     2823.32     2972.13     95.54 o 
  -5   6   0     3592.93     3554.47     86.15 o 
  -4   6   0      282.10      436.61     66.26 o 
  -3   6   0      108.42      182.62     48.86 o 
  -2   6   0      296.12      296.36     55.92 o 
  -1   6   0      131.45      167.48     46.75 o 
   0   6   0      187.70      217.58     49.59 o 
   1   6   0      951.03      807.44     40.83 o 
   2   6   0      191.20      264.68     33.56 o 
   3   6   0      441.74      424.68     36.37 o 
   4   6   0     1543.82     1569.37     60.73 o 
   5   6   0      732.60      688.97     53.48 o 
   6   6   0       70.71       99.98     39.98 o 
   7   6   0        7.20      -11.43     31.09 o 
   8   6   0        7.23      -12.31     34.59 o 
  -9   7   0      177.70      148.33     55.34 o 
  -8   7   0       83.57       69.47     42.74 o 
  -7   7   0        3.44      -24.03     29.71 o 
  -6   7   0      634.66      649.53     50.13 o 
  -5   7   0     2208.17     2299.13     75.40 o 
  -4   7   0      779.13      691.10     78.13 o 
  -3   7   0        0.02       18.13     45.00 o 
  -2   7   0       16.03       35.97     41.36 o 
  -1   7   0      873.71      847.51     75.66 o 
   0   7   0     2062.03     2202.19    109.44 o 
   1   7   0     2864.33     2779.26    121.46 o 
   2   7   0     1993.88     2039.62     68.13 o 
   3   7   0      316.53      353.58     41.68 o 
   4   7   0       25.29        9.29     23.30 o 
   5   7   0       34.25       19.39     25.63 o 
   6   7   0       44.64       39.32     35.83 o 
   7   7   0      150.25      157.57     51.12 o 
  -8   8   0      454.95      450.44     74.05 o 
  -7   8   0      113.90       82.43     42.45 o 
  -6   8   0       21.63       -1.92     29.05 o 
  -5   8   0       15.72      -17.07     23.15 o 
  -4   8   0      103.62       73.84     57.82 o 
  -3   8   0     1327.71     1343.97     99.47 o 
  -2   8   0     2549.22     2630.13    126.34 o 
  -1   8   0      998.64     1046.37     87.23 o 
   0   8   0        1.40      -20.53     42.60 o 
   1   8   0      215.65      187.87     61.89 o 
   2   8   0       68.17       25.41     48.64 o 
   3   8   0        0.02       -9.21     20.33 o 
   4   8   0       75.34       39.18     33.20 o 
   5   8   0       74.29       89.03     34.62 o 
   6   8   0        1.20       18.71     36.99 o 
  -7   9   0       62.03       58.98     45.87 o 
  -6   9   0      454.37      422.27     53.37 o 
  -5   9   0      281.18      282.53     83.01 o 
  -4   9   0       31.85      -49.73     53.23 o 
  -3   9   0      100.27      149.57     67.50 o 
  -2   9   0      613.33      493.91     86.87 o 
  -1   9   0      591.08      546.05     88.69 o 
   0   9   0       13.27      -37.86     45.15 o 
   1   9   0       23.63       14.27     50.97 o 
   2   9   0        0.26      -31.02     46.24 o 
   3   9   0      110.54       95.10     63.42 o 
   4   9   0      260.27      262.04     48.71 o 
  -6  10   0      438.15      447.41     58.29 o 
  -5  10   0      828.09      976.47    127.57 o 
  -4  10   0      475.91      420.52     98.01 o 
  -3  10   0      141.90      111.70     71.87 o 
  -2  10   0       26.47       -3.64     55.85 o 
  -1  10   0       26.31      -37.57     51.04 o 
   0  10   0      137.63       96.63     66.55 o 
   1  10   0      422.71      413.67     89.42 o 
   2  10   0      377.87      449.28     90.73 o 
  -2  11   0      131.20       57.89     67.21 o 
  -1  11   0       51.93       -3.35     59.93 o 
   0 -11   1       23.78      -88.54     59.86 o 
   1 -11   1       17.48      -59.86     58.03 o 
   2 -11   1       63.81      -29.42     62.19 o 
   3 -11   1      254.21      135.07     82.65 o 
   4 -11   1      565.75      509.35    110.17 o 
  -3 -10   1        2.42      -80.83     53.88 o 
  -2 -10   1        8.25      -64.73     53.30 o 
  -1 -10   1        7.46      -80.17     53.45 o 
   0 -10   1      244.11      211.90     78.35 o 
   1 -10   1      452.20      371.58     88.62 o 
   2 -10   1      168.90       54.18     63.42 o 
   3 -10   1        1.51      -81.41     57.60 o 
   4 -10   1      172.27      113.96     76.89 o 
   5 -10   1      362.68      300.30     49.48 o 
   6 -10   1      145.90       78.13     39.18 o 
  -5  -9   1       54.76       59.56     37.21 o 
  -4  -9   1        6.88       -2.07     25.72 o 
  -3  -9   1       44.46        4.61     25.79 o 
  -2  -9   1      115.97      106.89     63.42 o 
  -1  -9   1       20.35       -7.21     51.99 o 
   0  -9   1      276.80      359.28     81.63 o 
   1  -9   1     1404.71     1522.23    109.66 o 
   2  -9   1     1336.50     1169.43     99.39 o 
   3  -9   1      132.94       69.69     64.59 o 
   4  -9   1        4.15      -64.59     54.98 o 
   5  -9   1       10.99       -1.13     26.53 o 
   6  -9   1       66.51       42.22     34.28 o 
   7  -9   1      317.16      382.84     53.32 o 
   8  -9   1      599.58      540.66     77.84 o 
  -6  -8   1        0.73      -25.19     29.20 o 
  -5  -8   1       28.46        1.17     27.96 o 
  -4  -8   1       42.58       17.73     25.30 o 
  -3  -8   1      786.01      853.16     50.71 o 
  -2  -8   1     1592.45     1536.87    101.07 o 
  -1  -8   1     1389.43     1233.88     93.79 o 
   0  -8   1      689.00      634.60     75.95 o 
   1  -8   1       20.03       28.40     49.81 o 
   2  -8   1       76.00       62.48     56.14 o 
   3  -8   1      213.40      190.78     69.32 o 
   4  -8   1     1566.17     1587.69    107.70 o 
   5  -8   1      993.86      930.66     53.69 o 
   6  -8   1       88.55       45.32     31.00 o 
   7  -8   1       46.57        5.54     29.89 o 
   8  -8   1      146.90       90.37     46.09 o 
   9  -8   1      158.71      127.65     54.76 o 
  -7  -7   1        7.19      -20.53     31.75 o 
  -6  -7   1      212.26      232.94     49.52 o 
  -5  -7   1      757.15      777.99     49.53 o 
  -4  -7   1      514.57      489.86     74.56 o 
  -3  -7   1        3.72       17.91     19.28 o 
  -2  -7   1      493.08      520.47     39.48 o 
  -1  -7   1      556.55      523.04     66.48 o 
   0  -7   1        3.29       -9.98     39.25 o 
   1  -7   1      246.64      278.09     61.31 o 
   2  -7   1      124.02      193.69     57.09 o 
   3  -7   1       12.01       17.33     48.86 o 
   4  -7   1     1994.36     1963.13    108.72 o 
   5  -7   1     3480.00     3415.54     89.11 o 
   6  -7   1      861.92      930.16     55.02 o 
   7  -7   1        7.35      -16.07     22.52 o 
   8  -7   1        0.11        7.50     38.08 o 
   9  -7   1        6.20      -11.87     38.81 o 
  -8  -6   1       69.41       62.70     40.34 o 
  -7  -6   1        7.82        5.17     30.95 o 
  -6  -6   1      161.07      177.24     43.98 o 
  -5  -6   1      894.28      909.88     48.89 o 
  -4  -6   1     1524.39     1401.88     46.43 o 
  -3  -6   1      985.24     1004.87     38.39 o 
  -2  -6   1        7.43        2.50     13.76 o 
  -1  -6   1        2.29       -2.62     14.07 o 
   0  -6   1     2654.87     2602.32    102.53 o 
   1  -6   1     5743.09     5646.34    150.00 o 
   2  -6   1     6686.82     6158.90    156.92 o 
   3  -6   1     4993.73     5005.04    145.20 o 
   4  -6   1     1448.26     1372.52     52.84 o 
   5  -6   1       47.81       58.64     26.61 o 
   6  -6   1       91.91       57.34     29.82 o 
   7  -6   1      376.12      382.87     62.55 o 
   8  -6   1     1171.70     1218.58     85.49 o 
   9  -6   1      234.76      238.11     56.43 o 
  10  -6   1        0.10      -17.91     35.24 o 
  -9  -5   1       84.85       29.49     40.78 o 
  -8  -5   1      455.12      495.88     72.38 o 
  -7  -5   1      432.00      492.24     57.31 o 
  -6  -5   1        9.71       15.95     29.13 o 
  -5  -5   1       53.22       33.29     19.28 o 
  -4  -5   1        2.59        2.25     14.58 o 
  -3  -5   1      256.43      267.51     35.14 o 
  -2  -5   1     3233.80     3380.48     58.47 o 
  -1  -5   1     6394.42     6281.78     78.02 o 
   0  -5   1     1242.60     1117.30     65.32 o 
   1  -5   1      953.97      976.69     63.79 o 
   2  -5   1     3802.57     3774.15    112.94 o 
   3  -5   1      600.64      626.51     62.26 o 
   4  -5   1        0.63      -14.16     16.36 o 
   5  -5   1      282.13      251.90     51.08 o 
   6  -5   1      142.15      173.65     32.03 o 
   7  -5   1      379.32      271.61     52.50 o 
   8  -5   1     2054.14     1953.52    101.14 o 
   9  -5   1     1308.44     1245.89     90.58 o 
  10  -5   1       85.93       68.45     45.51 o 
  -9  -4   1        0.27       -5.39     32.48 o 
  -8  -4   1      191.76      184.15     49.73 o 
  -7  -4   1      251.79      337.94     56.36 o 
  -6  -4   1       46.51       39.64     24.76 o 
  -5  -4   1      811.44      833.92     34.48 o 
  -4  -4   1      475.20      489.30     26.25 o 
  -3  -4   1      211.95      243.45     21.75 o 
  -2  -4   1     3683.99     3787.67     56.17 o 
  -1  -4   1     6406.27     6236.52     70.11 o 
   0  -4   1     6418.11     6049.16    125.17 o 
   1  -4   1      347.05      364.01     43.62 o 
   2  -4   1      447.52      435.59     48.28 o 
   3  -4   1      238.46      268.44     46.68 o 
   4  -4   1     7093.33     6495.91     94.69 o 
   5  -4   1     5636.75     5826.81    124.26 o 
   6  -4   1     1829.10     1863.27     72.53 o 
   7  -4   1      544.41      454.45     55.56 o 
   8  -4   1        0.93      -37.79     25.19 o 
  10  -4   1       14.57        4.95     30.95 o 
 -10  -3   1       69.07       19.81     40.92 o 
  -9  -3   1        0.89      -21.34     27.23 o 
  -8  -3   1       66.00       19.30     30.44 o 
  -7  -3   1       40.21       57.57     29.45 o 
  -6  -3   1      288.20      339.10     91.93 o 
  -5  -3   1     4426.42     4313.80     67.12 o 
  -4  -3   1    10219.19    10668.09    103.64 o 
  -3  -3   1     3172.44     3149.55     50.40 o 
  -2  -3   1        2.83       -2.46      8.82 o 
  -1  -3   1      299.14      268.09     16.10 o 
   0  -3   1     1342.93     1510.85     41.89 o 
   1  -3   1     3329.68     3297.21     84.76 o 
   2  -3   1    12549.66    11649.77    169.66 o 
   3  -3   1     7382.17     7347.71     88.68 o 
   4  -3   1       63.16       62.64     18.41 o 
   5  -3   1     2451.12     2442.90     58.70 o 
   6  -3   1     1419.43     1264.65     48.17 o 
   7  -3   1       43.32       52.72     33.50 o 
   8  -3   1       83.81       53.88     37.57 o 
   9  -3   1      216.86      130.05     46.97 o 
  10  -3   1       43.38       38.01     38.59 o 
 -10  -2   1       14.54      -18.57     30.95 o 
  -9  -2   1      166.36      201.26     50.17 o 
  -8  -2   1     1006.77     1202.35     81.70 o 
  -7  -2   1     1249.02     1255.79     77.70 o 
  -6  -2   1     1084.45     1083.29     66.85 o 
  -5  -2   1       35.19       23.65     15.01 o 
  -4  -2   1      898.85      878.40     27.44 o 
  -3  -2   1      903.75      924.28     25.35 o 
  -2  -2   1     2340.82     2474.18     36.07 o 
  -1  -2   1     2321.54     2463.53     32.57 o 
   0  -2   1     2131.83     2436.23     43.49 o 
   1  -2   1     5737.72     6034.96    102.23 o 
   2  -2   1     9442.75     8775.25     85.94 o 
   3  -2   1    12758.67    13479.24    131.65 o 
   4  -2   1     6772.57     6193.19     84.50 o 
   5  -2   1       25.59        3.40     15.91 o 
   6  -2   1      683.34      747.24     41.25 o 
   7  -2   1      202.10      188.96     43.40 o 
   8  -2   1     1631.47     1720.00     96.26 o 
   9  -2   1      923.25      873.58     75.58 o 
  10  -2   1      246.98      428.38     69.98 o 
 -10  -1   1      172.28      190.05     52.57 o 
  -9  -1   1       11.81       22.79     33.06 o 
  -8  -1   1      892.22      753.72     66.70 o 
  -7  -1   1     1797.23     1721.82     91.17 o 
  -6  -1   1      971.80     1034.58     66.92 o 
  -5  -1   1      380.47      369.76     48.79 o 
  -4  -1   1      233.73      196.60     33.57 o 
  -3  -1   1      349.41      303.94     31.89 o 
  -2  -1   1     4586.57     5518.19     58.28 o 
  -1  -1   1    72028.72    70525.09    941.46 o 
   0  -1   1    32557.79    33183.66    448.62 o 
   1  -1   1     4550.23     5350.20    179.71 o 
   2  -1   1       13.84      116.02     18.24 o 
   3  -1   1       23.09       34.77     15.03 o 
   4  -1   1      901.71      873.42     33.55 o 
   5  -1   1     4630.60     4565.57     76.28 o 
   6  -1   1     5731.08     5403.46     87.55 o 
   7  -1   1     1571.03     1484.29     85.27 o 
   8  -1   1      155.79      124.37     42.67 o 
   9  -1   1      512.16      522.68     62.40 o 
  10  -1   1      105.87      120.07     44.71 o 
 -11   0   1      171.12      204.03     54.39 o 
 -10   0   1      423.80      535.93     74.86 o 
  -9   0   1      311.28      383.74     63.42 o 
  -8   0   1        0.45       14.42     33.13 o 
  -7   0   1      285.76      400.35     60.44 o 
  -6   0   1      109.84       95.68     34.22 o 
  -5   0   1     6336.39     6186.27    139.52 o 
  -4   0   1     5758.57     6288.95    126.05 o 
  -3   0   1      798.73      582.39     38.16 o 
  -2   0   1       96.51       67.06     18.06 o 
  -1   0   1     2012.54     2138.86     42.63 o 
   0   0   1     2059.28     2242.75     33.20 o 
   1   0   1     1337.10     1489.36     37.94 o 
   2   0   1     6140.93     7189.73     75.43 o 
   3   0   1      613.93      421.80     23.68 o 
   4   0   1      821.75      810.26     31.85 o 
   5   0   1     2321.55     2171.62     94.01 o 
   6   0   1     3366.94     3105.20     93.53 o 
   7   0   1     2073.97     1968.45     94.66 o 
   8   0   1      166.62      122.99     40.70 o 
   9   0   1       60.31       19.95     32.33 o 
  10   0   1       31.12       28.25     33.28 o 
 -11   1   1       54.70       88.76     43.11 o 
 -10   1   1       68.82       40.92     41.51 o 
  -9   1   1        9.32      -22.57     27.16 o 
  -8   1   1      126.86       13.91     33.71 o 
  -7   1   1     1476.82     1413.37     80.90 o 
  -6   1   1      502.96      489.47     49.08 o 
  -5   1   1     2833.34     2976.96     93.28 o 
  -4   1   1     9047.18     8481.60    143.08 o 
  -3   1   1     7028.25     7435.26     74.27 o 
  -2   1   1     1396.44     1440.64     29.12 o 
  -1   1   1     3859.42     4085.11     57.57 o 
   0   1   1     1922.65     2168.87     32.86 o 
   1   1   1     2367.78     2777.82     41.77 o 
   2   1   1    10496.03     9688.97     77.90 o 
   3   1   1    21678.28    20392.75    167.63 o 
   4   1   1     5727.97     5845.39    112.90 o 
   5   1   1       78.54       72.17     17.63 o 
   6   1   1      286.56      300.86     29.16 o 
   7   1   1        1.36      -12.82     23.08 o 
   8   1   1       18.20       10.05     31.31 o 
   9   1   1      284.61      299.93     58.11 o 
  10   1   1      245.53      393.72     70.20 o 
 -11   2   1       63.02       44.78     40.19 o 
 -10   2   1      112.50      105.07     45.95 o 
  -9   2   1        7.54      -17.91     25.70 o 
  -8   2   1      729.18      761.01     67.06 o 
  -7   2   1     2313.48     2322.70     99.83 o 
  -6   2   1     4001.38     4079.18    120.22 o 
  -5   2   1     2310.46     2392.39     84.25 o 
  -4   2   1      125.59      150.39     20.07 o 
  -3   2   1      533.08      719.10     27.64 o 
  -2   2   1     4101.36     5183.66     93.50 o 
  -1   2   1    28847.93    29861.85    308.96 o 
   0   2   1    13717.17    13424.20    183.02 o 
   1   2   1     2616.71     2612.58     43.89 o 
   2   2   1        1.13       -1.36      8.26 o 
   3   2   1     2735.07     3133.53     46.13 o 
   4   2   1     2620.91     2669.57     74.44 o 
   5   2   1      151.93      121.24     40.27 o 
   6   2   1      651.63      600.23     55.34 o 
   7   2   1      107.71      135.29     41.51 o 
   8   2   1       67.85        2.11     29.56 o 
   9   2   1      290.71      457.87     70.12 o 
  10   2   1      217.80      229.23     60.22 o 
 -11   3   1      149.12      131.65     49.73 o 
 -10   3   1      848.68      738.07     75.87 o 
  -9   3   1      676.22      599.72     65.17 o 
  -8   3   1        0.92      -39.76     29.42 o 
  -7   3   1      248.54      170.54     45.15 o 
  -6   3   1      150.45      162.58     26.50 o 
  -5   3   1       53.10       33.19     22.61 o 
  -4   3   1     2826.61     3724.96     67.69 o 
  -3   3   1    11126.12    10562.18    161.58 o 
  -2   3   1      851.06     1170.89     54.47 o 
  -1   3   1     7153.94     7271.75    133.04 o 
   0   3   1    13739.29    14101.87    202.21 o 
   1   3   1     4136.67     4174.64     62.45 o 
   2   3   1      623.94      601.55     21.19 o 
   3   3   1      124.69      119.98     20.66 o 
   4   3   1       15.83        2.09     11.02 o 
   5   3   1      582.34      567.39     32.29 o 
   6   3   1     2313.60     2184.77     59.39 o 
   7   3   1     1548.33     1480.65     89.42 o 
   8   3   1      107.66       70.70     41.00 o 
   9   3   1       29.06      -12.89     32.04 o 
 -10   4   1      360.08      386.22     70.34 o 
  -9   4   1      662.39      712.22     71.94 o 
  -8   4   1       38.06       16.75     35.02 o 
  -7   4   1      305.31      311.22     55.70 o 
  -6   4   1       41.41       53.35     24.87 o 
  -5   4   1     2224.07     2316.40     62.76 o 
  -4   4   1     7278.59     7186.88    109.08 o 
  -3   4   1     8573.20     9352.48    168.28 o 
  -2   4   1    10393.98    10434.97    179.13 o 
  -1   4   1     1124.90     1220.70     63.28 o 
   0   4   1       12.07       -6.92     22.06 o 
   1   4   1      178.46      199.07     50.02 o 
   2   4   1     4575.18     4109.94     78.28 o 
   3   4   1     4580.76     4918.44     74.29 o 
   4   4   1     1799.26     1686.47     56.66 o 
   5   4   1      190.70      232.90     44.35 o 
   6   4   1       58.84       27.31     27.23 o 
   7   4   1      244.00      171.19     47.77 o 
   8   4   1       25.15       21.12     35.32 o 
   9   4   1       52.02       33.20     40.12 o 
 -10   5   1        0.74      -48.39     32.26 o 
  -9   5   1        2.14       -7.72     37.86 o 
  -8   5   1      114.45      140.97     48.06 o 
  -7   5   1     1872.41     1895.92     98.01 o 
  -6   5   1     3873.30     3808.06    107.33 o 
  -5   5   1     1000.13     1085.40     50.38 o 
  -4   5   1       67.71      109.22     38.81 o 
  -3   5   1      429.99      483.14     58.54 o 
  -2   5   1      165.03      156.26     42.09 o 
  -1   5   1       18.72       14.05     30.00 o 
   0   5   1      394.18      443.38     57.45 o 
   1   5   1      821.11      846.96     39.81 o 
   2   5   1      218.96      272.54     32.26 o 
   3   5   1     2796.07     2746.55     89.46 o 
   4   5   1     1676.67     1528.49     58.22 o 
   5   5   1      339.39      390.05     38.31 o 
   6   5   1       12.99       15.15     28.47 o 
   7   5   1       20.77       -3.86     31.17 o 
   8   5   1        0.39      -22.28     25.78 o 
 -10   6   1      181.66       78.71     53.45 o 
  -9   6   1      113.57      123.57     53.01 o 
  -8   6   1        2.39      -21.26     30.87 o 
  -7   6   1      288.09      330.59     60.15 o 
  -6   6   1     2072.35     2237.76     75.38 o 
  -5   6   1     1520.17     1398.72     58.73 o 
  -4   6   1        6.25        8.45     41.87 o 
  -3   6   1      162.54      174.76     47.99 o 
  -2   6   1      715.93      679.45     64.66 o 
  -1   6   1     2489.36     2472.41    106.02 o 
   0   6   1     4662.36     4740.36    147.45 o 
   1   6   1     4525.36     4409.77    144.98 o 
   2   6   1     1230.42     1240.56     52.91 o 
   3   6   1        2.43        2.50     18.72 o 
   4   6   1       23.80        3.44     19.65 o 
   5   6   1       22.74        5.96     22.94 o 
   6   6   1      333.20      362.70     59.93 o 
   7   6   1      231.23      304.59     60.66 o 
  -9   7   1      505.76      480.59     80.24 o 
  -8   7   1      154.66      129.69     52.14 o 
  -7   7   1       20.76       50.17     39.54 o 
  -6   7   1        0.09      -32.81     26.07 o 
  -5   7   1        2.90      -30.87     43.69 o 
  -4   7   1      747.14      753.80     77.91 o 
  -3   7   1     3319.06     3445.90    133.69 o 
  -2   7   1     2480.00     2526.81    117.45 o 
  -1   7   1      137.28      216.41     57.09 o 
   0   7   1      330.94      313.33     64.37 o 
   1   7   1      128.91       86.94     50.24 o 
   2   7   1        3.82       -1.78     22.39 o 
   3   7   1       68.94       77.64     28.01 o 
   4   7   1      213.16      254.95     38.82 o 
   5   7   1       11.61       14.69     25.45 o 
   6   7   1      118.39      105.66     45.73 o 
  -8   8   1        0.68      -40.92     34.15 o 
  -7   8   1      328.93      388.40     67.36 o 
  -6   8   1      401.53      378.89     48.93 o 
  -5   8   1      123.01      186.85     66.19 o 
  -4   8   1       25.56      -15.36     46.75 o 
  -3   8   1      511.05      601.90     85.41 o 
  -2   8   1     1200.06     1179.41     93.28 o 
  -1   8   1      177.96      142.50     59.20 o 
   0   8   1       48.94      -24.39     42.31 o 
   1   8   1        5.34       15.80     45.80 o 
   2   8   1      120.75      101.14     56.43 o 
   3   8   1      418.80      475.19     49.49 o 
   4   8   1      493.75      506.91     53.16 o 
   5   8   1      204.28      230.17     41.34 o 
  -7   9   1      257.97      371.58     69.83 o 
  -6   9   1      982.98      932.28     61.06 o 
  -5   9   1      745.89      674.06     89.56 o 
  -4   9   1      321.02      444.62     88.18 o 
  -3   9   1      149.97      194.35     69.18 o 
  -2   9   1       55.19       18.20     51.70 o 
  -1   9   1      134.41       94.44     59.71 o 
   0   9   1      551.40      463.40     85.12 o 
   1   9   1      785.32      783.43     87.31 o 
   2   9   1      260.52      177.02     68.16 o 
   3   9   1        0.03      -20.24     48.06 o 
   4   9   1       36.91       20.83     33.57 o 
  -5  10   1       29.37      -42.38     65.10 o 
  -4  10   1       29.32      -33.20     64.37 o 
  -3  10   1      204.25      120.15     69.39 o 
  -2  10   1      119.44       81.92     57.53 o 
  -1  10   1        1.27      -48.42     44.42 o 
   0  10   1       92.15       73.98     59.93 o 
   1  10   1      267.02      215.90     76.38 o 
  -1 -11   2       61.87      -38.01     71.51 o 
   0 -11   2      222.77      135.51     81.48 o 
   1 -11   2      138.82       47.26     73.47 o 
   2 -11   2        3.38      -79.37     58.03 o 
   3 -11   2       72.65      -68.88     63.71 o 
   4 -11   2      209.74      104.78     80.17 o 
  -4 -10   2        1.65      -59.41     55.30 o 
  -3 -10   2       40.86        6.77     64.30 o 
  -2 -10   2       26.91      -52.28     62.04 o 
  -1 -10   2       64.01       37.86     70.12 o 
   0 -10   2      580.48      687.02    105.95 o 
   1 -10   2      878.50      882.54     98.81 o 
   2 -10   2      217.23      147.60     75.00 o 
   3 -10   2        0.73      -61.97     59.78 o 
   4 -10   2        0.18      -87.49     58.33 o 
   5 -10   2       32.51      -36.85     34.26 o 
   6 -10   2      197.05      254.40     47.73 o 
  -5  -9   2        0.60      -30.00     27.09 o 
  -4  -9   2      170.61      195.75     96.92 o 
  -3  -9   2      709.15      696.42     49.03 o 
  -2  -9   2      789.42      793.70     88.62 o 
  -1  -9   2      458.36      503.09     88.84 o 
   0  -9   2       22.56      -23.45     51.99 o 
   1  -9   2       54.08       81.85     63.42 o 
   2  -9   2       17.00      -20.17     58.98 o 
   3  -9   2      826.43      583.92     95.32 o 
   4  -9   2     1031.35      944.14     96.92 o 
   5  -9   2      217.45      199.52     38.59 o 
   6  -9   2        9.85       19.07     30.50 o 
   7  -9   2      142.79      154.67     39.25 o 
   8  -9   2      218.52      113.81     51.99 o 
  -6  -8   2      210.47      183.28     48.13 o 
  -5  -8   2      312.46      360.30     54.83 o 
  -4  -8   2       18.57       -2.14     24.16 o 
  -3  -8   2      151.73      190.10     29.66 o 
  -2  -8   2      187.18      230.17     69.98 o 
  -1  -8   2       15.83       26.43     53.23 o 
   0  -8   2      106.82       72.60     58.33 o 
   1  -8   2      178.27      192.82     66.41 o 
   2  -8   2       17.04       41.80     54.83 o 
   3  -8   2      931.38      954.84     92.40 o 
   4  -8   2     2753.86     2753.12     79.85 o 
   5  -8   2     1641.46     1516.37     65.07 o 
   6  -8   2      121.74       89.51     32.75 o 
   7  -8   2        1.82       31.31     45.87 o 
   8  -8   2        3.93      -40.49     29.56 o 
   9  -8   2       31.21       33.64     42.96 o 
  -7  -7   2       22.51       -7.72     30.29 o 
  -6  -7   2      303.83      366.92     56.43 o 
  -5  -7   2      625.75      698.89     59.56 o 
  -4  -7   2      323.97      410.21     36.56 o 
  -3  -7   2        6.62      -10.68     16.42 o 
  -2  -7   2       14.65      -11.32     12.90 o 
  -1  -7   2      524.10      521.58     68.81 o 
   0  -7   2     3107.56     3088.51    123.79 o 
   1  -7   2     4913.64     4774.36    152.33 o 
   2  -7   2     3612.64     3551.26    134.27 o 
   3  -7   2     1746.72     1724.44    101.58 o 
   4  -7   2       21.64       26.87     61.42 o 
   5  -7   2      112.94      117.50     32.24 o 
   6  -7   2       76.46       58.21     27.22 o 
   7  -7   2     1201.05     1299.32     74.75 o 
   8  -7   2      463.33      514.38     71.07 o 
   9  -7   2       24.15       -6.55     33.13 o 
  -8  -6   2      216.32      315.66     61.53 o 
  -7  -6   2       46.20       67.28     35.46 o 
  -6  -6   2       33.65       19.95     27.52 o 
  -5  -6   2       30.66       44.89     21.43 o 
  -4  -6   2       81.74       75.16     21.18 o 
  -3  -6   2     1157.73     1164.55     40.39 o 
  -2  -6   2     3308.54     3242.99     61.76 o 
  -1  -6   2     1640.29     1595.99     42.27 o 
   0  -6   2      430.34      436.83     60.95 o 
   1  -6   2     3809.24     3805.32    125.97 o 
   2  -6   2     1368.73     1203.95     82.43 o 
   3  -6   2       28.89      100.49     49.52 o 
   4  -6   2      138.34      193.47     29.60 o 
   5  -6   2      326.83      326.28     37.08 o 
   6  -6   2       82.37       35.41     26.07 o 
   7  -6   2     1693.22     1781.26     66.15 o 
   8  -6   2     1854.82     1689.49     96.26 o 
   9  -6   2      338.11      423.94     66.63 o 
  10  -6   2        4.30       15.22     39.25 o 
  -9  -5   2       34.37       79.30     44.13 o 
  -8  -5   2      122.70      112.14     47.19 o 
  -7  -5   2        0.87       -8.08     27.38 o 
  -6  -5   2      382.15      433.82     38.77 o 
  -5  -5   2      511.16      499.53     33.38 o 
  -4  -5   2        0.96        0.48     14.61 o 
  -3  -5   2     1257.98     1272.35     38.25 o 
  -2  -5   2     5152.22     5204.67     71.75 o 
  -1  -5   2     7529.80     8025.79     86.73 o 
   0  -5   2     1513.13     1466.44     53.29 o 
   1  -5   2      284.54      268.84     48.93 o 
   2  -5   2       16.93       25.63     36.12 o 
   3  -5   2     2977.72     2947.68     63.82 o 
   4  -5   2     6142.41     6155.71     97.72 o 
   5  -5   2     2689.13     2753.50     70.38 o 
   6  -5   2      796.56      770.21     44.82 o 
   7  -5   2       64.41       76.39     31.71 o 
   8  -5   2      281.57      187.58     49.59 o 
   9  -5   2       99.14       60.00     38.81 o 
  10  -5   2      102.04      109.22     43.84 o 
  -9  -4   2       19.50       10.85     38.01 o 
  -8  -4   2       64.70      102.67     44.35 o 
  -7  -4   2       14.80        6.61     23.84 o 
  -6  -4   2     1262.85     1112.65     60.87 o 
  -5  -4   2     4163.40     4313.75     71.61 o 
  -4  -4   2     3325.14     3367.39     59.43 o 
  -3  -4   2      541.28      634.58     26.59 o 
  -2  -4   2       22.34       38.04     12.41 o 
  -1  -4   2      101.17      160.73     16.09 o 
   0  -4   2     3109.36     2890.27     65.84 o 
   1  -4   2     4846.44     4659.02    114.25 o 
   2  -4   2    10560.40    10911.44    172.10 o 
   3  -4   2     1447.36     1388.80     42.52 o 
   4  -4   2     1240.95     1283.06     44.70 o 
   5  -4   2     2323.55     2117.50     59.28 o 
   6  -4   2      219.22      208.34     30.49 o 
   7  -4   2       19.65       -1.97     27.31 o 
   8  -4   2      191.48      183.57     49.44 o 
   9  -4   2      116.07       77.84     40.27 o 
  10  -4   2       27.83       16.24     35.10 o 
 -10  -3   2       14.06       -3.93     33.20 o 
  -9  -3   2      324.94      407.99     65.68 o 
  -8  -3   2      652.77      704.56     51.04 o 
  -7  -3   2      435.35      464.79     49.38 o 
  -6  -3   2       23.69       -2.99     20.36 o 
  -5  -3   2      348.06      347.16     25.14 o 
  -4  -3   2     1306.77     1328.48     36.01 o 
  -3  -3   2      196.95      227.17     20.31 o 
  -2  -3   2     3491.36     3811.63     65.37 o 
  -1  -3   2      580.03      605.27     20.25 o 
   0  -3   2       33.61       21.44     17.14 o 
   1  -3   2      466.45      530.69     50.10 o 
   2  -3   2     9113.74     9381.49     95.64 o 
   3  -3   2    10166.53     9813.24    108.34 o 
   4  -3   2      234.16      304.38     26.31 o 
   5  -3   2      651.17      629.62     38.01 o 
   6  -3   2       70.91       12.60     19.03 o 
   7  -3   2     1773.07     1717.16     88.54 o 
   8  -3   2     1793.25     1817.72     97.65 o 
   9  -3   2      601.08      660.01     67.94 o 
  10  -3   2       81.20       54.69     38.52 o 
 -10  -2   2        7.90        4.15     32.84 o 
  -9  -2   2      289.49      297.59     47.16 o 
  -8  -2   2     1021.16      876.35     71.21 o 
  -7  -2   2      697.31      695.25     61.24 o 
  -6  -2   2      262.56      244.30     45.73 o 
  -5  -2   2       20.09      -14.05     21.92 o 
  -4  -2   2        2.76       11.36     12.20 o 
  -3  -2   2     2939.80     3566.60     66.74 o 
  -2  -2   2    22842.93    23277.58    147.14 o 
  -1  -2   2    24756.79    25562.77    153.84 o 
   0  -2   2     9404.08     8926.58    100.17 o 
   1  -2   2        0.99       -9.21     18.05 o 
   2  -2   2      155.44      116.30     20.68 o 
   3  -2   2     1287.66     1303.36     39.67 o 
   4  -2   2     5149.66     5171.60     82.96 o 
   5  -2   2     5226.32     5529.10     91.94 o 
   6  -2   2     3931.86     3775.04     80.18 o 
   7  -2   2        0.02      -23.67     25.41 o 
   8  -2   2      856.19      673.26     64.95 o 
  10  -2   2        0.10        7.86     32.26 o 
 -10  -1   2      209.25      200.83     55.34 o 
  -9  -1   2        5.27       16.97     36.70 o 
  -8  -1   2      169.89      189.54     48.64 o 
  -7  -1   2        8.95       30.87     32.69 o 
  -6  -1   2     1795.89     1784.37     84.18 o 
  -5  -1   2     5650.01     6222.90    140.75 o 
  -4  -1   2     3023.45     3117.20     88.76 o 
  -3  -1   2      665.40      648.21     39.18 o 
  -2  -1   2     1285.79     1000.09     26.68 o 
  -1  -1   2     2115.35     2122.02     41.00 o 
   0  -1   2     4255.27     4607.75     62.40 o 
   1  -1   2     6716.45     7084.37     58.80 o 
   2  -1   2      724.95      500.94     24.60 o 
   3  -1   2     3358.16     3140.36     58.14 o 
   4  -1   2     3508.38     3660.03     68.84 o 
   5  -1   2     4066.49     3880.11     75.68 o 
   6  -1   2     4221.82     3965.76     89.64 o 
   7  -1   2      676.67      639.77     58.69 o 
   8  -1   2       39.53       43.54     35.90 o 
   9  -1   2       96.53       89.27     39.98 o 
  10  -1   2       32.89       29.85     36.41 o 
 -11   0   2       63.21       61.97     41.29 o 
 -10   0   2       26.85       56.43     39.54 o 
  -9   0   2       27.24        6.99     30.66 o 
  -8   0   2      563.68      633.72     61.89 o 
  -7   0   2      897.61      753.00     62.26 o 
  -6   0   2      114.13       88.40     33.93 o 
  -5   0   2     4059.73     4018.96    109.30 o 
  -4   0   2     8108.81     7072.16    130.34 o 
  -3   0   2     1225.17     1477.85     35.07 o 
  -2   0   2     3326.40     3158.46     65.94 o 
  -1   0   2      209.82      242.62     26.21 o 
   0   0   2      978.57      962.22     30.38 o 
   1   0   2    13411.56    14302.91    118.80 o 
   2   0   2    31741.98    31637.88    332.12 o 
   3   0   2    13069.32    14295.06    136.45 o 
   4   0   2     1451.51     1266.05     41.50 o 
   5   0   2      487.86      433.86     32.18 o 
   6   0   2       28.40       43.65     19.15 o 
   7   0   2       16.64       14.93     30.07 o 
   8   0   2      343.91      299.57     55.41 o 
   9   0   2      517.79      576.49     63.64 o 
  10   0   2       91.02      115.27     43.76 o 
 -11   1   2       87.74       88.98     49.01 o 
 -10   1   2        6.66      -13.69     32.69 o 
  -9   1   2      187.30      261.70     54.54 o 
  -8   1   2      887.17      830.47     69.83 o 
  -7   1   2     2356.88     2301.00     99.76 o 
  -6   1   2     2670.78     2444.16     93.35 o 
  -5   1   2        0.06      -11.80     21.04 o 
  -4   1   2      561.98      655.20     32.18 o 
  -3   1   2      863.56     1189.37     38.01 o 
  -1   1   2    18043.63    17310.97    200.97 o 
   0   1   2     5277.88     5124.66     95.06 o 
   1   1   2      304.46      335.98     20.66 o 
   2   1   2     1126.05     1509.36     39.69 o 
   3   1   2     4678.07     4891.40     76.73 o 
   4   1   2       14.16       29.47     15.34 o 
   5   1   2     1713.87     1574.56     51.00 o 
   6   1   2      577.66      569.77     38.01 o 
   7   1   2       30.93        8.45     27.67 o 
   8   1   2      448.99      502.58     58.91 o 
   9   1   2      463.28      518.02     74.42 o 
  10   1   2      188.40      179.78     55.34 o 
 -11   2   2      340.77      337.36     67.36 o 
 -10   2   2      476.74      439.74     69.69 o 
  -9   2   2       44.96       42.45     40.63 o 
  -8   2   2       86.66       83.45     40.05 o 
  -7   2   2      210.09      232.79     47.91 o 
  -6   2   2        3.17       18.50     28.69 o 
  -5   2   2      821.45     1027.73     58.40 o 
  -4   2   2     3728.74     3842.76     63.04 o 
  -3   2   2     1735.72     1952.21     60.15 o 
  -2   2   2     3049.19     3122.14     78.17 o 
  -1   2   2    16852.11    17370.54    186.20 o 
   0   2   2     4410.58     5167.57    110.24 o 
   1   2   2     1176.07      963.48     36.23 o 
   2   2   2        1.84       -5.05     10.56 o 
   3   2   2      545.72      452.50     28.06 o 
   4   2   2      147.48      135.25     14.70 o 
   5   2   2     2963.28     2716.70     69.06 o 
   6   2   2     3717.69     3524.16     82.32 o 
   7   2   2      529.07      478.33     55.34 o 
   8   2   2        1.73       -3.28     29.49 o 
   9   2   2       65.34       28.84     36.41 o 
 -10   3   2      396.49      486.41     74.78 o 
  -9   3   2      148.63      166.39     51.26 o 
  -8   3   2      161.85      168.06     48.93 o 
  -7   3   2       26.00        2.40     30.58 o 
  -6   3   2     1366.56     1342.45     74.78 o 
  -5   3   2     5256.41     5421.94     87.84 o 
  -4   3   2     6912.59     7320.71     99.67 o 
  -3   3   2    10798.25    12174.78    185.17 o 
  -2   3   2     2401.23     2427.27     79.59 o 
  -1   3   2       41.66       11.07     21.44 o 
   0   3   2       61.40      176.91     31.65 o 
   1   3   2     4535.05     4507.92     99.46 o 
   2   3   2     8083.79     8138.84    127.62 o 
   3   3   2     3478.57     3305.77     84.28 o 
   4   3   2      549.67      516.35     38.79 o 
   5   3   2       31.92       17.14     20.49 o 
   6   3   2      301.57      363.53     35.39 o 
   7   3   2      194.86      171.56     47.40 o 
   8   3   2       23.68        8.45     33.71 o 
   9   3   2      139.62      147.53     52.72 o 
 -10   4   2        7.64        3.79     39.47 o 
  -9   4   2        8.75       21.63     40.85 o 
  -8   4   2      854.17      828.94     72.74 o 
  -7   4   2     2846.86     2831.25    116.94 o 
  -6   4   2     1474.82     1343.68     79.37 o 
  -5   4   2        3.35      -24.56     16.38 o 
  -4   4   2      381.92      423.50     48.35 o 
  -3   4   2      283.97      222.89     42.31 o 
  -2   4   2        7.20        0.80     25.63 o 
  -1   4   2      502.32      487.51     50.02 o 
   0   4   2     2110.91     1877.72     83.81 o 
   1   4   2       14.35        2.81     13.75 o 
   2   4   2     3497.08     3362.03     69.82 o 
   3   4   2     4343.78     4265.03     81.56 o 
   4   4   2     1015.75     1000.47     44.10 o 
   5   4   2      228.45      260.30     46.26 o 
   6   4   2        0.28        4.01     21.85 o 
   7   4   2        2.72      -11.07     25.78 o 
   8   4   2       78.04      122.91     48.42 o 
 -10   5   2      106.95       88.40     51.34 o 
  -9   5   2       14.88       14.05     42.02 o 
  -8   5   2       94.71       57.23     38.88 o 
  -7   5   2     1238.59     1174.60     81.41 o 
  -6   5   2     1799.84     1863.79     66.80 o 
  -5   5   2      186.69      168.86     31.25 o 
  -4   5   2      586.34      513.14     57.89 o 
  -3   5   2       23.74       21.19     32.84 o 
  -2   5   2     2083.72     2188.14     94.66 o 
  -1   5   2     6001.97     5813.75    153.21 o 
   0   5   2     6374.74     6557.71    167.99 o 
   1   5   2     4327.21     4205.36     88.28 o 
   2   5   2      136.92      171.34     29.95 o 
   3   5   2       59.97       76.20     24.80 o 
   4   5   2        1.19      -13.29     19.88 o 
   5   5   2      589.05      637.23     43.92 o 
   6   5   2      618.93      645.18     45.97 o 
   7   5   2      179.88      253.26     58.47 o 
  -9   6   2      171.95      179.13     60.22 o 
  -8   6   2       22.61       36.34     42.31 o 
  -7   6   2        3.67       13.18     34.95 o 
  -6   6   2        4.18       -0.69     23.73 o 
  -5   6   2      209.03      203.96     54.18 o 
  -4   6   2     3043.45     3141.23    122.55 o 
  -3   6   2     3900.77     4009.50    135.58 o 
  -2   6   2      574.98      691.25     67.21 o 
  -1   6   2      149.46      189.47     50.61 o 
   0   6   2      429.12      525.30     62.77 o 
   1   6   2       55.31       81.63     45.44 o 
   2   6   2       29.04       10.62     19.44 o 
   3   6   2      368.26      410.20     43.27 o 
   4   6   2      120.78      124.88     32.98 o 
   5   6   2       84.39       47.37     27.73 o 
   6   6   2      363.57      373.48     63.79 o 
   7   6   2      181.47      199.81     54.18 o 
  -9   7   2        8.22      -28.25     38.30 o 
  -8   7   2      196.22      196.60     61.38 o 
  -7   7   2      463.49      500.32     72.53 o 
  -6   7   2      240.25      304.07     44.94 o 
  -5   7   2        0.82      -36.55     36.92 o 
  -4   7   2      375.18      434.86     72.38 o 
  -3   7   2     1378.81     1345.43     92.48 o 
  -2   7   2      855.53      882.46     79.66 o 
  -1   7   2        1.89        5.68     39.76 o 
   0   7   2       34.42       -7.94     42.02 o 
   1   7   2      119.27      124.01     54.90 o 
   2   7   2      634.42      562.07     69.76 o 
   3   7   2      803.92      771.57     50.03 o 
   4   7   2      501.98      564.73     48.91 o 
   5   7   2      110.22      167.02     36.28 o 
   6   7   2        8.27        4.88     32.33 o 
  -8   8   2       89.92       20.02     41.07 o 
  -7   8   2      891.13      956.88     83.88 o 
  -6   8   2     1011.34      897.04     58.27 o 
  -5   8   2      400.50      633.50     91.53 o 
  -4   8   2      278.17      295.93     70.56 o 
  -3   8   2      135.86      102.53     57.74 o 
  -2   8   2      130.41      170.39     62.55 o 
  -1   8   2      590.22      508.99     81.63 o 
   0   8   2     1397.53     1387.23    102.67 o 
   1   8   2      718.73      802.44     83.74 o 
   2   8   2       31.29       57.82     52.21 o 
   3   8   2       24.55        6.96     24.28 o 
   4   8   2       37.15       34.42     27.71 o 
  -6   9   2       73.04       30.61     33.80 o 
  -4   9   2      232.07      298.48     78.71 o 
  -3   9   2      248.75      249.47     71.58 o 
  -2   9   2       34.94       -1.02     49.22 o 
  -1   9   2       60.84      -29.64     47.40 o 
   0   9   2      357.57      288.57     73.33 o 
   1   9   2      361.41      341.00     77.70 o 
   2   9   2       72.03      -14.05     47.69 o 
   3   9   2        1.61      -67.94     45.29 o 
  -4  10   2      330.90      332.33     89.71 o 
  -3  10   2      692.81      643.26     87.89 o 
  -2  10   2      390.10      316.39     76.02 o 
  -1  10   2       86.19       86.07     61.75 o 
   0  10   2       18.36      -20.17     48.93 o 
  -2 -11   3        2.14      -80.10     72.16 o 
  -1 -11   3      179.00      178.69     87.45 o 
   0 -11   3      413.68      306.27     97.79 o 
   1 -11   3      239.91       83.16     77.11 o 
   2 -11   3       29.85      -71.21     62.55 o 
   3 -11   3        0.07      -70.34     65.03 o 
   4 -11   3       12.45      -92.55     61.97 o 
   5 -11   3      109.54      158.74     81.99 o 
  -4 -10   3      185.36      153.42     87.23 o 
  -3 -10   3      359.57      269.64     93.28 o 
  -2 -10   3      240.22      150.95     82.28 o 
  -1 -10   3       49.80      -78.20     61.38 o 
   0 -10   3        0.95      -82.36     60.73 o 
   1 -10   3        1.83      -73.69     60.15 o 
   2 -10   3      291.50      212.04     83.81 o 
   3 -10   3      715.82      714.26    108.28 o 
   4 -10   3      265.50      229.66     84.69 o 
   5 -10   3        0.10      -31.82     58.47 o 
   6 -10   3       87.12       53.96     62.19 o 
  -4  -9   3       34.86      -14.81     39.32 o 
  -3  -9   3      125.70      147.68     68.00 o 
  -2  -9   3       23.58      -49.22     58.18 o 
  -1  -9   3       32.01      -20.53     61.31 o 
   0  -9   3       98.89       81.92     67.79 o 
   1  -9   3       51.08       39.47     61.38 o 
   2  -9   3      283.36      307.50     82.65 o 
   3  -9   3     1498.89     1485.60    112.06 o 
   4  -9   3     1421.81     1320.79     60.78 o 
   5  -9   3      197.76      206.36     45.36 o 
   6  -9   3        3.50       -4.51     25.31 o 
   7  -9   3        0.20        9.03     41.43 o 
  -7  -8   3       71.69       58.47     41.00 o 
  -6  -8   3      242.44      290.83     52.28 o 
  -5  -8   3      232.79      305.16     42.74 o 
  -4  -8   3       23.39       29.93     22.11 o 
  -3  -8   3       12.33      -17.03     17.28 o 
  -2  -8   3       96.13       70.55     38.89 o 
  -1  -8   3     1170.64     1154.80     97.79 o 
   0  -8   3     2686.47     2639.96    129.39 o 
   1  -8   3     2312.29     2184.79    119.42 o 
   2  -8   3      996.02      955.06     92.77 o 
   3  -8   3       21.91      -19.59     58.33 o 
   4  -8   3       85.19      101.28     29.56 o 
   5  -8   3        0.11       -8.47     23.54 o 
   6  -8   3      800.06      826.56     83.05 o 
   7  -8   3      760.90      885.76     94.19 o 
   8  -8   3      103.97       72.53     39.69 o 
  -8  -7   3       40.01       64.95     38.81 o 
  -7  -7   3        0.00      -13.25     28.69 o 
  -6  -7   3       17.36       12.89     31.17 o 
  -5  -7   3        2.15      -19.67     18.34 o 
  -4  -7   3      381.19      391.40     34.29 o 
  -3  -7   3     1354.55     1372.46     46.36 o 
  -2  -7   3     1253.65     1273.82     42.87 o 
  -1  -7   3        3.41       -7.25     26.18 o 
   0  -7   3     1779.75     1745.12    102.53 o 
   1  -7   3     1786.52     1636.04    100.63 o 
   2  -7   3      133.07      176.65     62.99 o 
   3  -7   3       48.71       28.21     20.57 o 
   4  -7   3      276.52      312.32     38.37 o 
   5  -7   3       14.62       17.74     24.58 o 
   6  -7   3     1152.81     1150.34     90.91 o 
   7  -7   3     2234.73     2034.00    124.63 o 
   8  -7   3      829.68      837.17     74.64 o 
   9  -7   3        4.31       -8.96     34.52 o 
  -8  -6   3       11.85      -12.89     31.75 o 
  -7  -6   3       56.24       18.64     29.20 o 
  -6  -6   3      288.79      374.25     60.33 o 
  -5  -6   3       39.92       31.83     21.33 o 
  -4  -6   3      285.55      338.14     29.68 o 
  -3  -6   3     1433.87     1450.49     44.20 o 
  -2  -6   3     3085.85     2997.15     58.16 o 
  -1  -6   3     1650.52     1665.01     64.00 o 
   0  -6   3       70.20       58.45     28.29 o 
   1  -6   3       31.01       12.52     42.96 o 
   2  -6   3     1130.74      894.77     77.77 o 
   3  -6   3     4424.36     4692.08     84.78 o 
   4  -6   3     4220.87     4083.67     84.11 o 
   5  -6   3     1513.38     1441.38     56.16 o 
   6  -6   3      327.63      370.54     41.76 o 
   7  -6   3      118.40       57.39     25.39 o 
   8  -6   3      188.82      118.33     48.28 o 
   9  -6   3       15.81        0.15     31.38 o 
  -9  -5   3       20.95       25.78     37.86 o 
  -8  -5   3        2.31       -9.10     28.47 o 
  -7  -5   3      255.44      301.03     45.01 o 
  -6  -5   3     1452.39     1490.07     62.93 o 
  -5  -5   3     1399.68     1634.29     70.09 o 
  -4  -5   3      227.26      288.97     25.55 o 
  -3  -5   3       14.69       19.67     13.35 o 
  -2  -5   3       13.26       12.58     12.03 o 
  -1  -5   3      969.56      848.25     27.96 o 
   0  -5   3     3190.39     2922.80     75.84 o 
   1  -5   3     6672.01     6701.89    158.01 o 
   2  -5   3     4132.43     3835.53     65.56 o 
   3  -5   3      148.87      135.80     22.04 o 
   4  -5   3     1913.69     1884.94     56.53 o 
   5  -5   3      576.92      509.05     37.48 o 
   6  -5   3        0.00       12.44     22.79 o 
   7  -5   3       93.02       94.59     29.42 o 
   8  -5   3      167.24      165.44     45.15 o 
   9  -5   3        1.95      -16.60     30.51 o 
  10  -5   3      324.78      330.51     66.41 o 
  -9  -4   3      257.27      319.59     60.95 o 
  -8  -4   3      262.39      309.08     47.03 o 
  -7  -4   3        9.73      -13.41     23.04 o 
  -6  -4   3      229.91      288.18     75.87 o 
  -5  -4   3      534.39      498.53     36.02 o 
  -4  -4   3        1.24       -5.25     12.57 o 
  -3  -4   3     1495.29     1600.14     39.53 o 
  -2  -4   3     1251.60     1194.18     34.33 o 
  -1  -4   3      192.26      169.02     25.74 o 
   0  -4   3     1141.74     1315.17     48.75 o 
   1  -4   3     8276.59     7665.64    114.97 o 
   2  -4   3     7556.75     7563.05     88.72 o 
   3  -4   3     1708.03     1783.93     47.90 o 
   4  -4   3      485.84      530.35     35.35 o 
   5  -4   3        8.07        7.17     19.55 o 
   6  -4   3     1226.07     1154.84     51.65 o 
   7  -4   3     2114.19     2397.24     74.22 o 
   8  -4   3      977.67      988.78     76.46 o 
   9  -4   3      242.72      220.12     54.03 o 
  10  -4   3        0.73        5.97     35.32 o 
 -10  -3   3       32.59       -5.68     31.02 o 
  -9  -3   3      368.96      461.19     57.77 o 
  -8  -3   3      433.64      502.48     49.71 o 
  -7  -3   3       79.18       97.92     33.54 o 
  -6  -3   3        4.42       -0.39     20.66 o 
  -5  -3   3       21.57       -4.12     25.41 o 
  -4  -3   3      413.90      414.86     24.08 o 
  -3  -3   3    10727.33    10768.31    100.08 o 
  -2  -3   3    28151.50    29213.55    183.13 o 
  -1  -3   3    15100.77    15395.62    213.50 o 
   0  -3   3       33.51       42.49     16.07 o 
   1  -3   3       22.36       10.22      8.67 o 
   2  -3   3      136.03       81.62     15.33 o 
   3  -3   3     3128.12     3107.62     61.71 o 
   4  -3   3     4796.64     4937.59     85.64 o 
   5  -3   3     5327.99     5139.89     93.96 o 
   6  -3   3      223.23      300.22     35.19 o 
   7  -3   3      806.43      693.30     44.07 o 
   8  -3   3      727.91      646.61     63.79 o 
   9  -3   3       12.89       16.89     32.99 o 
  10  -3   3       38.48       38.74     37.35 o 
 -10  -2   3       16.63       -1.98     29.74 o 
  -9  -2   3       74.39       69.69     39.76 o 
  -8  -2   3       57.14       86.72     42.31 o 
  -7  -2   3      318.31      281.44     51.63 o 
  -6  -2   3     2208.81     2245.81     94.30 o 
  -5  -2   3     3139.10     3605.87    108.72 o 
  -4  -2   3     2490.00     2667.34     44.09 o 
  -3  -2   3      158.00      118.09     20.92 o 
  -2  -2   3     2596.01     2955.96     42.66 o 
  -1  -2   3     2030.27     2107.46     30.06 o 
   0  -2   3      353.83      295.34     32.91 o 
   1  -2   3     1634.38     1658.40     27.30 o 
   2  -2   3      147.25      216.09     19.81 o 
   3  -2   3     3428.10     4046.73     70.19 o 
   4  -2   3     4632.94     4395.15     80.23 o 
   5  -2   3     5304.31     5191.41    149.60 o 
   6  -2   3     1991.77     1982.26     61.99 o 
   7  -2   3       20.86       -6.52     19.37 o 
   8  -2   3      190.54      188.16     47.04 o 
   9  -2   3       19.28       19.44     30.87 o 
  10  -2   3      301.15      403.26     67.50 o 
 -10  -1   3        1.49       33.28     37.50 o 
  -9  -1   3      181.28      228.35     52.72 o 
  -8  -1   3      431.47      420.01     61.82 o 
  -7  -1   3       18.03       59.35     36.63 o 
  -6  -1   3     1175.71     1199.36     71.29 o 
  -5  -1   3     5299.71     5052.81    124.44 o 
  -4  -1   3     1917.33     1913.47     68.59 o 
  -3  -1   3      739.19      698.49     24.42 o 
  -2  -1   3      684.44      584.86     37.39 o 
  -1  -1   3      200.37      230.53     39.07 o 
   0  -1   3      238.92      312.35     36.48 o 
   1  -1   3    20207.94    21287.42    300.31 o 
   2  -1   3    20575.96    21255.83    411.74 o 
   3  -1   3     4030.73     4253.14    158.08 o 
   4  -1   3      111.53       99.51     20.57 o 
   5  -1   3       13.72       34.38     19.25 o 
   6  -1   3        0.39       -1.59     16.22 o 
   7  -1   3      387.04      437.12     52.86 o 
   8  -1   3      877.48      783.65     68.16 o 
   9  -1   3      350.68      321.63     59.78 o 
  10  -1   3       11.40       14.93     33.13 o 
 -10   0   3       42.31       89.93     43.84 o 
  -9   0   3      414.98      513.14     69.03 o 
  -8   0   3     1102.26     1012.73     75.22 o 
  -7   0   3     1654.30     1646.09     86.43 o 
  -6   0   3      127.04      105.37     34.66 o 
  -5   0   3      445.31      447.17     44.93 o 
  -4   0   3      167.06      166.31     23.96 o 
  -3   0   3     3165.89     3377.41     67.83 o 
  -2   0   3     6886.81     6014.14    100.85 o 
  -1   0   3     4168.30     4068.33     89.35 o 
   0   0   3     1145.62     1016.64     32.44 o 
   1   0   3      687.98      787.33     24.76 o 
   2   0   3     3250.09     3609.60     61.50 o 
   3   0   3      741.32      675.06     81.08 o 
   4   0   3     1298.78     1235.16     44.64 o 
   5   0   3     1161.23     1170.48     46.10 o 
   6   0   3       16.31       22.28     18.93 o 
   7   0   3      604.85      519.33     54.32 o 
   8   0   3      706.66      700.20     66.26 o 
   9   0   3      460.92      391.24     64.66 o 
  10   0   3       43.59       21.48     41.80 o 
 -11   1   3      275.29      312.97     65.24 o 
 -10   1   3       76.38       51.04     38.96 o 
  -9   1   3       27.33      -23.96     28.98 o 
  -8   1   3      158.27      177.60     48.50 o 
  -7   1   3       19.29      -10.41     31.02 o 
  -6   1   3      359.19      414.18     53.01 o 
  -5   1   3     2052.14     2019.79     77.70 o 
  -4   1   3     2204.40     2087.01     48.86 o 
  -3   1   3      541.55      522.75     35.97 o 
  -2   1   3    11952.12    11495.55    161.51 o 
  -1   1   3     8362.33     8229.07    139.66 o 
   0   1   3     1059.99     1156.55     56.80 o 
   1   1   3      289.07      193.04     21.11 o 
   2   1   3      125.97       74.38     20.28 o 
   3   1   3      208.11      143.13     21.38 o 
   4   1   3     2196.03     2155.89     59.64 o 
   5   1   3     6593.65     6456.80    117.93 o 
   6   1   3     1698.50     1709.77     60.25 o 
   7   1   3        4.53       -9.25     26.72 o 
   8   1   3       94.78       44.49     35.83 o 
   9   1   3       35.86       24.61     38.74 o 
 -10   2   3      153.91      254.93     61.24 o 
  -9   2   3       18.02       25.49     37.86 o 
  -8   2   3      161.57      124.15     44.27 o 
  -7   2   3      122.60       94.66     40.49 o 
  -6   2   3     2271.60     2231.24     92.40 o 
  -5   2   3     4967.01     4816.77     77.10 o 
  -4   2   3     7908.33     8930.05    107.52 o 
  -3   2   3     4769.77     4644.32     86.49 o 
  -2   2   3      217.33      244.74     53.52 o 
  -1   2   3        0.34       11.58     19.81 o 
   0   2   3     4865.44     5307.38    124.15 o 
   1   2   3    15333.33    15704.50    155.50 o 
   2   2   3     5489.23     5723.61     90.09 o 
   3   2   3     1491.10     1565.57     50.52 o 
   4   2   3        8.45       -4.68     15.39 o 
   5   2   3      525.25      490.24     36.41 o 
   6   2   3      432.21      408.76     38.52 o 
   7   2   3        0.00       -5.17     26.36 o 
   8   2   3      213.61      242.33     55.78 o 
   9   2   3       88.11      112.28     48.86 o 
 -10   3   3        2.65      -40.56     39.47 o 
  -9   3   3      179.76      186.63     53.52 o 
  -8   3   3     1457.60     1509.12     94.22 o 
  -7   3   3     1658.51     1585.65     89.78 o 
  -6   3   3       51.99       37.72     31.31 o 
  -5   3   3      196.72      280.43     30.56 o 
  -4   3   3      368.08      302.70     40.12 o 
  -3   3   3       18.71       16.17     25.70 o 
  -2   3   3      280.57      274.98     34.60 o 
  -1   3   3     3657.77     3414.42     88.84 o 
   0   3   3       66.90       96.48     54.32 o 
   1   3   3     1731.04     1751.62     52.14 o 
   2   3   3     6331.34     6694.68    106.92 o 
   3   3   3     3095.21     3041.86     74.72 o 
   4   3   3      448.76      386.04     33.70 o 
   5   3   3        5.28        9.55     19.22 o 
   6   3   3        3.50      -16.31     26.21 o 
   7   3   3       51.80       61.38     36.12 o 
   8   3   3      391.05      411.27     67.50 o 
 -10   4   3       29.84       35.61     44.93 o 
  -9   4   3        9.55      -17.04     37.86 o 
  -8   4   3      521.30      570.95     66.55 o 
  -7   4   3     1350.32     1380.24     87.60 o 
  -6   4   3      584.21      579.55     61.02 o 
  -5   4   3      138.46      146.34     28.81 o 
  -4   4   3        9.62        9.25     29.13 o 
  -3   4   3     1188.20     1134.92     68.45 o 
  -2   4   3     6067.20     5953.04    148.18 o 
  -1   4   3     5750.27     5908.49    128.23 o 
   0   4   3     6884.52     6562.17    138.67 o 
   1   4   3     1274.22     1124.27     47.92 o 
   2   4   3      224.65      225.62     29.70 o 
   3   4   3      151.93      135.01     26.68 o 
   4   4   3      691.54      563.02     37.33 o 
   5   4   3     1212.65     1202.21     51.04 o 
   6   4   3      484.00      532.29     41.35 o 
   7   4   3       56.92       64.08     39.61 o 
   8   4   3       27.77      -23.88     31.60 o 
 -10   5   3      174.53      198.43     63.13 o 
  -9   5   3       26.11      -11.43     42.60 o 
  -8   5   3        4.30      -33.13     29.20 o 
  -7   5   3        1.71      -17.48     29.13 o 
  -6   5   3       89.26       81.99     39.98 o 
  -5   5   3     1831.61     1858.93     93.21 o 
  -4   5   3     4108.41     4406.64    135.22 o 
  -3   5   3     1239.15     1388.76     81.12 o 
  -2   5   3       62.10       74.42     38.96 o 
  -1   5   3      456.75      438.87     56.80 o 
   0   5   3      307.02      339.91     60.22 o 
   1   5   3        0.13      -20.93     26.51 o 
   2   5   3      324.42      275.21     33.07 o 
   3   5   3      306.11      385.01     40.46 o 
   4   5   3       47.59       35.86     22.66 o 
   5   5   3      475.53      505.81     42.59 o 
   6   5   3      502.02      548.69     41.98 o 
   7   5   3       84.23       65.24     41.80 o 
  -9   6   3       66.78       21.77     41.65 o 
  -8   6   3      401.71      367.72     69.47 o 
  -7   6   3      275.15      277.21     60.15 o 
  -6   6   3        9.95      -33.35     25.41 o 
  -5   6   3      180.81      172.21     52.14 o 
  -4   6   3     1241.16     1225.43     83.67 o 
  -3   6   3     1250.21     1185.82     84.39 o 
  -2   6   3       37.53       41.65     42.02 o 
  -1   6   3      128.01      105.15     49.44 o 
   0   6   3       81.83       39.25     45.15 o 
   1   6   3      860.33      893.53     81.99 o 
   2   6   3     1483.78     1477.23     62.95 o 
   3   6   3      924.58      959.50     53.88 o 
   4   6   3      484.85      500.39     43.68 o 
   5   6   3        5.54      -12.54     22.70 o 
   6   6   3       38.59       21.77     33.86 o 
  -8   7   3      526.02      587.78     84.69 o 
  -7   7   3     1019.03      951.13     81.92 o 
  -6   7   3      495.08      526.88     50.02 o 
  -5   7   3      207.12      315.66     66.48 o 
  -4   7   3       81.79       87.38     50.10 o 
  -3   7   3       96.49       67.36     48.13 o 
  -2   7   3      484.93      479.57     79.44 o 
  -1   7   3     1736.84     1535.48    102.31 o 
   0   7   3     1799.45     1940.12    113.52 o 
   1   7   3      218.46      229.66     62.26 o 
   2   7   3        8.80      -28.91     38.96 o 
   3   7   3       43.23       55.81     28.45 o 
   4   7   3        6.06       -7.89     22.80 o 
   5   7   3       20.90       43.94     29.38 o 
  -7   8   3       85.66      120.73     49.95 o 
  -6   8   3       29.31      -35.99     26.81 o 
  -5   8   3      163.33      120.88     62.19 o 
  -4   8   3      364.30      369.54     76.82 o 
  -3   8   3       98.47      101.87     55.19 o 
  -2   8   3        4.41      -19.08     42.38 o 
  -1   8   3      398.86      401.58     78.20 o 
   0   8   3      751.14      799.89     85.85 o 
   1   8   3      250.78      180.44     59.05 o 
   2   8   3        0.41        2.91     45.51 o 
   3   8   3        9.54        8.59     46.09 o 
  -5   9   3      219.05      166.39     71.43 o 
  -4   9   3      797.00      734.06     88.69 o 
  -3   9   3      749.93      819.99     90.95 o 
  -2   9   3      248.91      173.81     65.75 o 
  -1   9   3       57.20       45.44     52.50 o 
   0   9   3       21.85      -31.02     41.51 o 
   1   9   3       35.13       16.46     50.32 o 
  -2 -11   4       27.61      -98.08     65.39 o 
  -1 -11   4        2.11      -99.50     66.34 o 
   0 -11   4        2.24     -101.69     67.79 o 
   1 -11   4       59.40       -1.53     74.56 o 
   2 -11   4      310.98      161.00     78.57 o 
   3 -11   4      244.39      137.84     76.17 o 
   4 -11   4       19.35      -45.07     57.89 o 
   5 -11   4       30.73       40.05     63.13 o 
  -4 -10   4       59.45       60.80     65.68 o 
  -3 -10   4       60.41       38.82     50.97 o 
  -2 -10   4        0.02      -91.86     61.24 o 
  -1 -10   4       41.65      -72.60     63.64 o 
   0 -10   4       39.10      -57.31     64.73 o 
   1 -10   4       35.40      -25.63     65.10 o 
   2 -10   4      561.72      452.41     92.62 o 
   3 -10   4      973.40      875.62     97.14 o 
   4 -10   4      267.64      324.40     84.39 o 
   5 -10   4        7.14        4.00     55.78 o 
   6 -10   4        0.07       21.26     47.77 o 
  -5  -9   4       34.61       41.00     56.58 o 
  -4  -9   4        2.69      -60.25     61.42 o 
  -3  -9   4        1.03      -42.35     35.43 o 
  -2  -9   4      304.97      361.54    118.84 o 
  -1  -9   4     1075.25      974.21     98.52 o 
   0  -9   4     1345.16     1215.74    103.11 o 
   1  -9   4      868.74      741.42     90.66 o 
   2  -9   4      104.12       54.83     64.95 o 
   3  -9   4       30.40       -3.86     56.80 o 
   4  -9   4        4.52      -38.30     49.44 o 
   5  -9   4      318.57      548.38     87.60 o 
   6  -9   4      693.53      793.92     84.61 o 
   7  -9   4      200.66      430.64     73.03 o 
  -6  -8   4        3.54        6.84     53.45 o 
  -5  -8   4       47.77       38.16     50.90 o 
  -4  -8   4      437.35      439.33     52.31 o 
  -3  -8   4      614.12      558.44     70.81 o 
  -2  -8   4      112.11      131.49     45.00 o 
  -1  -8   4      219.06      219.73     49.21 o 
   0  -8   4      735.74      729.69     91.31 o 
   1  -8   4      208.58      265.27     77.19 o 
   2  -8   4       23.64       44.49     59.27 o 
   3  -8   4      116.45      138.50     66.41 o 
   4  -8   4       48.01       72.23     59.71 o 
   5  -8   4      520.10      519.40     71.00 o 
   6  -8   4     1830.33     1739.51    107.11 o 
   7  -8   4     1305.59     1526.96    103.55 o 
  -7  -7   4       73.96      117.38     72.67 o 
  -6  -7   4       63.26      130.53     32.77 o 
  -5  -7   4       35.15       40.95     25.25 o 
  -4  -7   4      497.90      517.67     54.34 o 
  -3  -7   4      977.65      931.50     39.27 o 
  -2  -7   4      792.74      849.23     35.05 o 
  -1  -7   4       18.27       53.31     50.02 o 
   0  -7   4       93.97      140.28     37.27 o 
   1  -7   4      262.62      262.43     69.39 o 
   2  -7   4     2437.07     2532.75     62.60 o 
   3  -7   4     3539.34     3384.41     75.87 o 
   4  -7   4     1428.77     1407.80     55.12 o 
   5  -7   4      484.10      531.77     55.16 o 
   6  -7   4       14.03       -9.12     21.18 o 
   7  -7   4      204.21      216.55     44.42 o 
   8  -7   4        1.60      -12.31     33.20 o 
  -8  -6   4       29.61       25.38     30.59 o 
  -7  -6   4      404.06      527.88    110.32 o 
  -6  -6   4      760.88      790.11     48.45 o 
  -5  -6   4      229.31      365.78     40.06 o 
  -4  -6   4        1.24        2.39     14.50 o 
  -3  -6   4        5.19       -6.34     12.73 o 
  -2  -6   4      136.31      129.67     19.57 o 
  -1  -6   4     1419.02     1437.26     64.02 o 
   0  -6   4     3316.47     3323.96     90.49 o 
   1  -6   4     2695.71     2415.47    111.12 o 
   2  -6   4       61.68       66.21     19.01 o 
   3  -6   4     1410.99     1325.54     74.75 o 
   4  -6   4      914.09      853.59     60.91 o 
   5  -6   4       51.67       56.11     29.53 o 
   6  -6   4      109.63      135.81     31.38 o 
   7  -6   4      192.09      286.11     46.60 o 
   8  -6   4       51.05       30.58     33.28 o 
   9  -6   4      188.54      187.43     50.90 o 
  -9  -5   4      119.70      158.38     52.21 o 
  -8  -5   4       42.66        5.23     43.25 o 
  -7  -5   4       36.15       33.14     28.83 o 
  -6  -5   4      230.31      286.59     59.38 o 
  -5  -5   4       21.18       -8.40     18.60 o 
  -4  -5   4      369.72      451.55     37.02 o 
  -3  -5   4      967.79      933.16     34.07 o 
  -2  -5   4       13.66       -4.27     10.43 o 
  -1  -5   4     1059.22     1059.17     52.23 o 
   0  -5   4     6531.69     6456.26    117.27 o 
   1  -5   4     5247.40     5151.16     61.42 o 
   2  -5   4     2643.36     2731.02     54.75 o 
   3  -5   4       28.65       48.53     18.33 o 
   4  -5   4      375.69      327.45     32.94 o 
   5  -5   4      493.61      466.45     77.84 o 
   6  -5   4     2443.24     2746.68     78.14 o 
   7  -5   4     1374.98     1441.02     76.71 o 
   8  -5   4      463.81      470.90     56.65 o 
   9  -5   4       23.50       17.62     33.86 o 
  -9  -4   4      175.66      214.03     44.77 o 
  -8  -4   4       72.73       73.91     67.65 o 
  -7  -4   4        1.63      -12.94     20.42 o 
  -6  -4   4       21.75      -13.32     19.83 o 
  -5  -4   4       40.82       19.02     18.60 o 
  -4  -4   4     2188.78     1970.85     46.44 o 
  -3  -4   4    10053.13     9833.56    129.31 o 
  -2  -4   4    10630.77    11392.43    114.82 o 
  -1  -4   4      616.21      634.66     18.40 o 
   0  -4   4        5.74      -14.53     16.18 o 
   1  -4   4       41.21       27.02      9.84 o 
   2  -4   4      728.55      755.54     30.28 o 
   3  -4   4     4507.50     4583.56     78.50 o 
   4  -4   4     7331.89     6943.25    107.38 o 
   5  -4   4     1229.89     1150.34     49.95 o 
   6  -4   4      346.36      379.40     55.70 o 
   7  -4   4     1033.68      913.82     50.03 o 
   8  -4   4      154.55      107.40     38.52 o 
   9  -4   4       16.57       10.70     32.04 o 
 -10  -3   4        8.09       -8.84     29.39 o 
  -9  -3   4       48.60      100.10     36.13 o 
  -8  -3   4       19.98      -11.98     24.64 o 
  -7  -3   4      688.85      654.38     47.67 o 
  -6  -3   4     1259.27     1426.74     59.89 o 
  -5  -3   4      886.05      893.75     44.74 o 
  -4  -3   4        3.57       12.15     12.97 o 
  -3  -3   4     1290.74     1445.74     35.58 o 
  -2  -3   4     1559.78     1575.48     55.74 o 
  -1  -3   4       23.58       24.35      5.67 o 
   0  -3   4     1046.98     1013.87     42.50 o 
   1  -3   4     1043.47      986.07     20.90 o 
   2  -3   4      852.09     1005.04     31.73 o 
   3  -3   4     3290.77     2954.99     85.49 o 
   4  -3   4     5149.18     5215.53    109.48 o 
   5  -3   4     2846.54     2885.04     73.26 o 
   6  -3   4      548.11      554.03     39.93 o 
   7  -3   4      153.89      170.20     46.24 o 
   8  -3   4        0.40      -38.45     25.63 o 
   9  -3   4      331.75      291.34     56.72 o 
  10  -3   4      430.22      556.32     75.95 o 
 -10  -2   4       43.07       28.72     32.75 o 
  -9  -2   4      199.14      203.40     42.96 o 
  -8  -2   4       39.66       74.93     40.41 o 
  -7  -2   4      412.96      558.72     67.06 o 
  -6  -2   4     2115.70     2297.51     94.88 o 
  -5  -2   4     1653.81     1574.29     57.79 o 
  -4  -2   4      378.25      342.15     21.60 o 
  -3  -2   4       67.78       44.26     13.30 o 
  -2  -2   4        1.11       -0.69      9.68 o 
  -1  -2   4       88.75       98.85     10.54 o 
   0  -2   4     8920.77     9295.83    188.85 o 
   1  -2   4    17845.68    17773.50    123.93 o 
   2  -2   4     7250.45     7981.43     92.54 o 
   3  -2   4        0.52        2.76     11.99 o 
   4  -2   4        8.71        5.97     14.65 o 
   5  -2   4       11.83       -1.24     15.84 o 
   6  -2   4      146.59      227.80     31.91 o 
   7  -2   4      816.83      934.38     49.27 o 
   8  -2   4      816.13      780.23     68.08 o 
   9  -2   4        7.54        9.90     34.30 o 
 -10  -1   4      133.58      168.21     49.44 o 
  -9  -1   4      496.48      535.57     63.57 o 
  -8  -1   4      670.47      694.38     64.08 o 
  -7  -1   4      184.23      181.68     46.97 o 
  -6  -1   4      148.95       89.20     35.83 o 
  -5  -1   4       55.95       80.90     30.58 o 
  -4  -1   4     1557.53     1602.73     37.92 o 
  -3  -1   4     8358.53     8288.57     90.69 o 
  -2  -1   4     6037.41     5762.84     62.65 o 
  -1  -1   4     1498.24     1392.55     44.31 o 
   0  -1   4      151.97      134.82     30.84 o 
   1  -1   4     3360.35     4054.48     50.12 o 
   2  -1   4     2157.10     2115.07     48.08 o 
   3  -1   4      510.81      538.77     30.13 o 
   4  -1   4      979.17     1027.82     43.05 o 
   5  -1   4       96.28       94.68     23.18 o 
   6  -1   4      500.08      430.13     34.76 o 
   7  -1   4     1032.40      951.65     49.04 o 
   8  -1   4      794.42      796.03     69.47 o 
   9  -1   4      171.22      182.77     49.22 o 
 -10   0   4        4.60        3.28     34.81 o 
  -9   0   4       88.75       92.26     41.51 o 
  -8   0   4       45.23      -11.51     33.28 o 
  -7   0   4       39.72       27.31     36.34 o 
  -6   0   4     1055.55     1030.94     66.34 o 
  -5   0   4     2832.59     2802.34     90.58 o 
  -4   0   4       56.63       45.80     15.33 o 
  -3   0   4     5588.53     5143.49    114.83 o 
  -2   0   4     8240.87     7859.53    136.60 o 
  -1   0   4     3548.90     3782.24     99.32 o 
   0   0   4      507.97      440.86     26.52 o 
   1   0   4       70.84      106.00     14.17 o 
   2   0   4      205.75      197.21     22.14 o 
   3   0   4     1532.91     1468.38     46.79 o 
   4   0   4     7133.86     7250.50    112.23 o 
   5   0   4     4724.95     4592.29     93.26 o 
   6   0   4      167.28      190.38     31.74 o 
   7   0   4      140.86      130.26     30.00 o 
   8   0   4       50.44        2.77     34.08 o 
   9   0   4        0.01       18.42     35.46 o 
 -10   1   4        0.41      -15.95     31.38 o 
  -9   1   4       86.55      176.00     53.08 o 
  -8   1   4        3.33        3.71     33.20 o 
  -7   1   4      530.80      525.37     64.01 o 
  -6   1   4     2623.21     2564.89     99.03 o 
  -5   1   4     5083.91     5140.71     77.12 o 
  -4   1   4     4237.20     4364.98     87.43 o 
  -3   1   4     1091.41      965.18     49.15 o 
  -2   1   4       29.51       35.75     21.34 o 
  -1   1   4      711.44      749.43     50.39 o 
   0   1   4    11419.09    11562.25    200.76 o 
   1   1   4     8434.19     8361.29     80.38 o 
   2   1   4     2337.24     2398.14     58.59 o 
   3   1   4      630.75      475.61     31.78 o 
   4   1   4      414.09      427.59     42.67 o 
   5   1   4      647.97      637.06     45.55 o 
   6   1   4       18.74       -7.37     18.52 o 
   7   1   4      290.65      286.31     53.52 o 
   8   1   4      207.19      277.80     60.29 o 
   9   1   4        2.55        1.17     38.30 o 
 -10   2   4       37.50       82.14     48.06 o 
  -9   2   4      549.01      617.41     78.13 o 
  -8   2   4     1164.71     1296.79     86.87 o 
  -7   2   4      226.06      206.73     50.75 o 
  -6   2   4       99.02       98.74     37.72 o 
  -5   2   4      266.44      312.57     31.27 o 
  -4   2   4       96.27      109.09     20.50 o 
  -3   2   4       51.01       59.56     43.62 o 
  -2   2   4     1377.47     1399.68     66.70 o 
  -1   2   4      557.72      491.73     47.69 o 
   0   2   4      623.94      672.75     55.34 o 
   1   2   4     4907.48     4933.05     85.80 o 
   2   2   4     5243.74     4794.87     89.08 o 
   3   2   4      953.98      871.79     42.46 o 
   4   2   4       66.02       74.75     23.40 o 
   5   2   4        2.07       -1.51     16.91 o 
   6   2   4       11.71       20.62     21.13 o 
   7   2   4      413.84      364.96     59.05 o 
   8   2   4      714.28      699.04     70.05 o 
 -10   3   4        0.03       -2.33     42.09 o 
  -9   3   4      166.02      139.30     53.37 o 
  -8   3   4      807.38      806.59     78.28 o 
  -7   3   4      611.27      630.52     63.93 o 
  -6   3   4       11.15       -8.81     30.51 o 
  -5   3   4       28.73        3.16     18.32 o 
  -4   3   4      575.82      498.72     49.30 o 
  -3   3   4     3843.59     3787.38     95.28 o 
  -2   3   4     5850.26     6061.62    125.64 o 
   0   3   4     2895.58     3019.12    112.06 o 
   1   3   4       31.04       11.51     14.18 o 
   2   3   4      247.53      272.90     32.14 o 
   3   3   4      419.08      380.43     65.10 o 
   4   3   4     1745.66     1829.70     78.71 o 
   5   3   4     1002.54     1154.39     56.35 o 
   6   3   4      170.09      133.40     33.64 o 
   7   3   4        7.74        1.09     29.71 o 
   8   3   4      142.60       86.21     44.13 o 
 -10   4   4       39.11       47.26     49.73 o 
  -9   4   4        0.25      -44.93     35.17 o 
  -8   4   4        2.93      -43.54     30.29 o 
  -7   4   4       12.37      -28.91     29.56 o 
  -6   4   4      760.63      839.14     71.51 o 
  -5   4   4     2840.29     3175.16     80.28 o 
  -4   4   4     2347.69     2457.41     99.25 o 
  -3   4   4        0.92      -26.94     30.95 o 
  -2   4   4      468.75      358.05     46.08 o 
  -1   4   4      294.26      299.01     48.38 o 
   0   4   4       35.33      -21.66     29.72 o 
   1   4   4      169.22      123.76     43.71 o 
   2   4   4      558.00      530.47     43.00 o 
   3   4   4        0.61      -10.78     18.78 o 
   4   4   4      702.57      641.87     50.49 o 
   5   4   4     1051.42     1098.58     87.26 o 
   6   4   4      274.21      386.03     44.80 o 
   7   4   4       13.25      -35.53     29.56 o 
  -9   5   4      193.93      239.71     65.83 o 
  -8   5   4      258.16      232.50     58.25 o 
  -7   5   4       47.05       87.67     45.44 o 
  -6   5   4       19.49       -4.81     28.33 o 
  -5   5   4      778.10      743.46     66.04 o 
  -4   5   4     1493.44     1466.60     86.29 o 
  -3   5   4      138.78      191.51     52.94 o 
  -2   5   4      317.08      282.97     61.97 o 
  -1   5   4        7.74       -7.28     36.48 o 
   0   5   4      632.97      698.89     61.86 o 
   1   5   4     1937.09     1943.86     93.59 o 
   2   5   4     1754.52     1689.25     61.67 o 
   3   5   4     1061.01     1026.55     50.91 o 
   4   5   4       77.37       76.60     28.01 o 
   5   5   4       32.49       47.50     24.71 o 
   6   5   4       13.56       45.80     29.76 o 
  -8   6   4      708.22      718.48     79.81 o 
  -7   6   4      549.14      610.13     80.17 o 
  -6   6   4      237.37      331.17     58.03 o 
  -5   6   4       87.97       93.35     45.07 o 
  -4   6   4       72.37       82.87     46.97 o 
  -3   6   4      308.64      242.04     61.09 o 
  -2   6   4     1293.70     1155.89     89.71 o 
  -1   6   4     2534.11     2384.96    122.91 o 
   0   6   4      853.24      819.48     81.19 o 
   1   6   4        2.77       44.93     48.57 o 
   2   6   4      105.08      114.69     52.79 o 
   3   6   4       25.03       18.68     22.40 o 
   4   6   4        9.35       10.18     24.25 o 
   5   6   4       88.64       97.63     33.20 o 
  -7   7   4       47.86       18.06     40.70 o 
  -6   7   4       65.12       42.02     37.65 o 
  -5   7   4      370.75      470.03     76.75 o 
  -4   7   4      133.91      156.05     54.54 o 
  -3   7   4        1.82      -44.49     33.50 o 
  -2   7   4      258.13      367.51     72.89 o 
  -1   7   4     1092.92     1172.71     94.59 o 
   0   7   4      717.11      928.19     88.62 o 
   1   7   4       38.69       26.29     47.55 o 
   2   7   4       16.40        6.41     47.77 o 
   3   7   4        8.36       26.65     49.66 o 
   4   7   4      127.19      115.76     35.04 o 
  -5   8   4      717.98      709.31     84.90 o 
  -4   8   4      956.73      975.09     92.84 o 
  -3   8   4      403.80      547.58     86.58 o 
  -2   8   4      112.73       72.09     54.18 o 
  -1   8   4       51.76       51.04     51.19 o 
   0   8   4       52.62       20.68     46.31 o 
   1   8   4      162.66      125.17     58.33 o 
   2   8   4      336.06      284.20     75.29 o 
  -3   9   4        4.64      -20.97     52.72 o 
  -2   9   4       54.69       25.19     52.57 o 
  -2 -11   5       15.31      -80.24     72.09 o 
  -1 -11   5       33.86      -84.61     74.35 o 
   0 -11   5        0.49      -89.89     59.93 o 
   1 -11   5      162.31      150.22     79.44 o 
   2 -11   5      514.13      440.61     90.07 o 
   3 -11   5      342.53      303.57     80.75 o 
   4 -11   5       41.64       61.24     58.47 o 
  -4 -10   5        3.21      -38.30     50.24 o 
  -3 -10   5       35.90      -27.00     41.65 o 
  -2 -10   5      346.01      326.41     64.67 o 
  -1 -10   5      618.52      511.83     98.59 o 
   0 -10   5      512.84      507.31    100.12 o 
   1 -10   5      169.11      151.53     74.78 o 
   2 -10   5        0.31        7.65     57.45 o 
   3 -10   5        8.10       10.78     53.30 o 
   4 -10   5       84.30      152.55     61.60 o 
   5 -10   5      396.19      510.52     86.36 o 
   6 -10   5      228.12      393.21     73.40 o 
  -5  -9   5       99.12      101.80     68.45 o 
  -4  -9   5      255.58      299.79     84.54 o 
  -3  -9   5      101.45      110.14     51.10 o 
  -2  -9   5       37.76       30.29     47.15 o 
  -1  -9   5      283.61      298.21     57.18 o 
   0  -9   5      202.66      258.72     78.13 o 
   1  -9   5        0.39       -7.28     56.51 o 
   2  -9   5       57.38       71.36     58.18 o 
   3  -9   5       56.77       29.20     54.61 o 
   4  -9   5      122.25      166.09     63.50 o 
   5  -9   5      891.85      880.86     87.89 o 
   6  -9   5     1102.21     1189.60     97.65 o 
   7  -9   5      187.68      317.48     65.90 o 
  -7  -8   5       33.20       41.43     67.50 o 
  -6  -8   5        0.05      -29.42     49.37 o 
  -5  -8   5      139.52      293.23     85.34 o 
  -4  -8   5      506.00      566.91     59.32 o 
  -3  -8   5      479.27      633.64     90.47 o 
  -2  -8   5       87.17      106.72     44.85 o 
  -1  -8   5       22.78       21.03     38.35 o 
   0  -8   5        7.22       -2.59     28.76 o 
   1  -8   5      762.96      852.75     92.19 o 
   2  -8   5     1969.61     1916.97    118.69 o 
   3  -8   5     1116.43      973.70     90.95 o 
   4  -8   5      342.40      442.51     76.17 o 
   5  -8   5        3.55       29.78     41.07 o 
   6  -8   5      142.23      164.49     54.61 o 
   7  -8   5       22.44       63.42     41.36 o 
  -7  -7   5      262.15      408.79     98.88 o 
  -6  -7   5      225.45      411.49     96.92 o 
  -5  -7   5       12.52       19.44     50.02 o 
  -4  -7   5       11.88       23.36     35.03 o 
  -3  -7   5        6.39      -29.91     28.96 o 
  -2  -7   5      371.07      501.46     56.14 o 
  -1  -7   5     1374.00     1335.93     68.76 o 
   0  -7   5     1838.90     1755.20     81.12 o 
   1  -7   5       69.43       86.21     57.60 o 
   3  -7   5      784.54      727.80     79.73 o 
   4  -7   5      182.25      206.51     61.97 o 
   5  -7   5       51.35       63.50     45.44 o 
   6  -7   5      168.27      200.25     56.80 o 
   7  -7   5       79.49      149.42     55.27 o 
  -8  -6   5        1.07      -46.46     56.14 o 
  -7  -6   5       77.88       63.50     65.10 o 
  -6  -6   5       60.68       98.67     65.39 o 
  -5  -6   5       52.92       52.94     50.75 o 
  -4  -6   5      420.58      470.02    101.18 o 
  -3  -6   5      120.35       58.46     33.42 o 
  -2  -6   5       77.32       85.84     34.23 o 
  -1  -6   5     1661.35     1420.32     70.05 o 
   0  -6   5     2950.44     2960.60    100.49 o 
   1  -6   5     1887.10     1917.32     73.13 o 
   2  -6   5       86.90       48.71     44.42 o 
   3  -6   5      269.55      255.08     61.82 o 
   4  -6   5       99.92      110.24     50.97 o 
   5  -6   5     2002.13     2189.52    114.39 o 
   6  -6   5     1860.40     1950.17    110.46 o 
   7  -6   5      726.17      823.85     80.03 o 
  -9  -5   5       45.94       76.97     72.89 o 
  -8  -5   5        2.08      -22.01     25.78 o 
  -7  -5   5       18.93        8.17     25.28 o 
  -6  -5   5        0.05      -14.24     19.97 o 
  -5  -5   5      469.75      422.53     36.79 o 
  -4  -5   5     2376.81     2244.52     51.93 o 
  -3  -5   5     3742.55     3901.76     61.89 o 
  -2  -5   5     1220.69     1457.68     61.08 o 
  -1  -5   5        2.41      -12.20     20.90 o 
   0  -5   5        9.76      -15.63     23.30 o 
   1  -5   5      303.25      337.24     43.65 o 
   2  -5   5     2765.37     2727.77     54.05 o 
   3  -5   5     5145.27     5120.47     85.78 o 
   4  -5   5     2310.10     2299.53     63.96 o 
   5  -5   5       13.93       -5.64     23.67 o 
   6  -5   5      952.58      822.05     48.06 o 
   7  -5   5      388.36      445.64     64.55 o 
   8  -5   5        0.16      -14.64     28.25 o 
  -9  -4   5        1.69       -1.40     27.31 o 
  -8  -4   5      135.99      168.18     39.25 o 
  -7  -4   5      573.66      639.71     47.63 o 
  -6  -4   5      423.18      491.80     39.92 o 
  -5  -4   5       26.48       38.31     22.37 o 
  -4  -4   5      247.05      311.12     32.99 o 
  -3  -4   5     1194.90     1291.08     34.85 o 
  -2  -4   5       53.47       30.30     13.37 o 
  -1  -4   5      645.37      590.10     39.95 o 
   0  -4   5      837.45      776.71     43.68 o 
   1  -4   5      702.62      700.23     42.11 o 
   2  -4   5     2236.15     2060.38     39.42 o 
   3  -4   5     4219.53     4072.92     73.28 o 
   4  -4   5     3063.70     2879.29     69.50 o 
   5  -4   5     1104.96     1105.13     49.18 o 
   6  -4   5       76.28       80.04     26.28 o 
   7  -4   5       29.03       21.84     23.16 o 
   8  -4   5      173.01      133.84     41.94 o 
   9  -4   5      568.70      583.55     62.62 o 
 -10  -3   5       66.09       57.65     34.81 o 
  -9  -3   5       68.74       88.60     35.65 o 
  -8  -3   5       44.62       40.15     32.58 o 
  -7  -3   5      677.99      751.58     50.43 o 
  -6  -3   5      852.17      789.31     48.42 o 
  -5  -3   5      366.80      394.58     41.00 o 
  -4  -3   5       15.33        0.87     13.26 o 
  -3  -3   5       13.21       -7.77     11.53 o 
  -2  -3   5      319.28      311.88     33.16 o 
  -1  -3   5     6329.68     6669.54    134.86 o 
   0  -3   5    12072.70    12618.50    162.36 o 
   1  -3   5     8372.10     8622.06     75.55 o 
   2  -3   5      337.37      366.56     28.70 o 
   3  -3   5       86.83      142.56     20.90 o 
   4  -3   5       89.59       39.65     36.85 o 
   5  -3   5       93.98       77.49     23.92 o 
   6  -3   5      515.05      687.65     50.64 o 
   7  -3   5     1073.84     1056.41     59.38 o 
   8  -3   5      155.57      150.00     43.69 o 
   9  -3   5      146.12      109.01     45.36 o 
 -10  -2   5      147.38      122.85     40.35 o 
  -9  -2   5      278.38      271.48     46.78 o 
  -8  -2   5      124.13      187.81     40.94 o 
  -7  -2   5       12.91       -3.60     24.55 o 
  -6  -2   5       95.49      110.66     34.02 o 
  -5  -2   5      167.74      138.76     30.58 o 
  -4  -2   5     3566.21     3432.60     57.34 o 
  -3  -2   5     5608.63     5571.42     70.61 o 
  -2  -2   5     1750.20     1868.95     37.08 o 
  -1  -2   5       45.22       23.91      9.04 o 
   0  -2   5     1903.04     1852.06     75.37 o 
   1  -2   5     3395.41     3644.77     48.96 o 
   2  -2   5       24.70       45.12     11.89 o 
   3  -2   5     1617.79     1469.68     46.33 o 
   4  -2   5      449.83      442.18     73.91 o 
   5  -2   5      291.97      355.70     36.21 o 
   6  -2   5     1008.88      800.42     45.35 o 
   7  -2   5     1326.89     1252.34     70.34 o 
   9  -2   5        1.50      -31.68     29.13 o 
 -10  -1   5       33.25       26.07     38.52 o 
  -9  -1   5       38.94       -5.17     30.95 o 
  -8  -1   5        1.16      -21.12     27.96 o 
  -7  -1   5      235.47      282.46     53.01 o 
  -6  -1   5     1030.35     1019.72     64.22 o 
  -5  -1   5      322.57      352.36     41.58 o 
  -4  -1   5     1589.13     1582.99    135.91 o 
  -3  -1   5     4736.35     4805.48     67.24 o 
  -2  -1   5     3080.90     3003.87     47.84 o 
  -1  -1   5      752.73      751.18     37.87 o 
   0  -1   5       50.16      117.60     46.64 o 
   1  -1   5      171.17      112.89     15.52 o 
   2  -1   5      400.15      350.20     19.87 o 
   3  -1   5     5403.42     5438.56     91.43 o 
   4  -1   5     6815.39     7080.62    114.07 o 
   5  -1   5     1159.40     1109.13     80.03 o 
   6  -1   5       55.45       52.48     23.65 o 
   7  -1   5       73.30       27.32     23.11 o 
   8  -1   5        1.87      -16.46     27.89 o 
   9  -1   5       51.10       36.70     40.56 o 
 -10   0   5       30.08       19.95     40.56 o 
  -9   0   5       16.87       19.22     34.81 o 
  -8   0   5      136.53      109.22     42.74 o 
  -7   0   5     1012.66     1048.56     72.60 o 
  -5   0   5     2673.63     2758.51     91.31 o 
  -4   0   5      870.64      854.54     33.95 o 
  -3   0   5        0.69      -15.41     11.73 o 
  -2   0   5        6.90       30.07     22.43 o 
  -1   0   5     3311.60     3683.30     76.31 o 
   0   0   5     7921.68     7338.70    193.15 o 
   1   0   5     3222.76     3266.71     50.52 o 
   2   0   5     1061.86      888.29     27.08 o 
   3   0   5       93.67       77.26     20.43 o 
   4   0   5      614.78      615.68     37.86 o 
   5   0   5      193.54      193.17     30.43 o 
   6   0   5      152.16      183.52     33.19 o 
   7   0   5      419.98      470.00     41.18 o 
   8   0   5       27.72       10.85     33.35 o 
 -10   1   5      185.60      234.61     60.80 o 
  -9   1   5      540.39      530.69     64.52 o 
  -8   1   5      262.86      248.09     54.76 o 
  -7   1   5       19.25       33.20     36.85 o 
  -6   1   5      275.02      286.10     48.71 o 
  -5   1   5       68.45       41.29     29.64 o 
  -4   1   5        2.14       -0.82     14.39 o 
  -3   1   5      498.61      407.92     40.41 o 
  -2   1   5     1023.89      784.23     54.61 o 
  -1   1   5       97.67       72.82     32.84 o 
   0   1   5     4231.96     4030.19     77.85 o 
   1   1   5     5713.05     5826.92     70.29 o 
   2   1   5     1720.25     1641.90     53.27 o 
   3   1   5      470.72      466.12     33.89 o 
   4   1   5       82.17       89.96     28.36 o 
   5   1   5        4.64       -9.15     18.25 o 
   6   1   5      358.32      349.84     41.22 o 
   7   1   5     1033.97      987.05     66.95 o 
   8   1   5      506.72      568.33     64.15 o 
 -10   2   5       44.07       -2.33     40.05 o 
  -9   2   5      343.99      340.64     65.17 o 
  -8   2   5      473.67      598.12     76.09 o 
  -7   2   5        3.08        6.26     34.66 o 
  -6   2   5      175.59      165.00     43.98 o 
  -5   2   5       27.42       27.53     21.78 o 
  -4   2   5     1635.40     1623.61     62.97 o 
  -3   2   5     4653.68     4318.09    120.66 o 
  -2   2   5     6393.54     6278.61    152.62 o 
  -1   2   5     4059.72     3966.46    124.88 o 
   0   2   5      112.03      106.60     39.10 o 
   1   2   5      140.55      142.11     25.04 o 
   2   2   5      217.21      176.08     27.76 o 
   3   2   5     1692.60     1785.58     62.30 o 
   4   2   5     2141.99     2125.82     70.66 o 
   5   2   5      428.26      478.16     39.85 o 
   6   2   5        1.52      -21.18     22.12 o 
   7   2   5      149.70      104.86     42.09 o 
   8   2   5      173.99      169.15     51.12 o 
 -10   3   5        0.90      -45.51     36.77 o 
  -9   3   5        7.85        4.37     42.74 o 
  -8   3   5        5.85       -4.73     37.50 o 
  -7   3   5      179.40      196.46     50.97 o 
  -6   3   5     1497.34     1726.26     93.57 o 
  -5   3   5     2390.38     2616.26     72.37 o 
  -4   3   5      227.07      274.29     44.38 o 
  -3   3   5      236.55      265.49     44.09 o 
  -2   3   5      440.89      540.95     86.07 o 
  -1   3   5        0.92       -5.53     27.31 o 
   0   3   5       86.70       51.19     37.50 o 
   1   3   5      630.68      488.02     61.38 o 
   2   3   5      185.32      150.21     29.19 o 
   3   3   5      519.87      500.66     42.79 o 
   4   3   5     1725.32     1700.81     67.77 o 
   5   3   5      524.84      540.07     43.68 o 
   6   3   5       56.03        6.39     25.45 o 
   7   3   5        0.69      -22.72     29.71 o 
  -9   4   5      180.00      125.46     56.65 o 
  -8   4   5       87.15      108.57     46.97 o 
  -7   4   5        0.11      -36.85     30.66 o 
  -6   4   5      314.47      269.35     55.19 o 
  -5   4   5     1167.56     1039.31     73.25 o 
  -4   4   5      606.01      637.29     63.06 o 
  -3   4   5       38.09       43.58     34.26 o 
  -2   4   5       28.30       13.66     32.51 o 
  -1   4   5      330.02      458.78     64.23 o 
   0   4   5     1550.47     1693.01     90.13 o 
   1   4   5     2044.80     2057.07    183.50 o 
   2   4   5     1652.42     1515.39     80.83 o 
   3   4   5      278.83      341.22     52.86 o 
   4   4   5       20.16        8.31     31.64 o 
   5   4   5       49.82       41.83     29.33 o 
   6   4   5       21.96       80.46     63.62 o 
  -9   5   5      388.66      358.26     74.13 o 
  -8   5   5      462.48      598.48     83.88 o 
  -7   5   5      207.77      197.41     55.92 o 
  -6   5   5      120.70      135.29     45.66 o 
  -5   5   5      111.73      157.79     48.50 o 
  -4   5   5      149.49      147.60     53.30 o 
  -3   5   5      855.53      764.86     75.58 o 
  -2   5   5     2307.00     2248.94    117.45 o 
  -1   5   5     1431.22     1491.36     85.53 o 
   0   5   5       25.78       32.64     34.14 o 
   1   5   5       82.56       75.88     43.34 o 
   2   5   5       79.11      126.79     46.58 o 
   3   5   5        0.40        0.05     21.21 o 
   4   5   5       63.12       89.00     30.16 o 
   5   5   5      127.00      268.17     51.62 o 
  -8   6   5       47.44       15.00     46.09 o 
  -7   6   5        8.17      -19.08     35.61 o 
  -6   6   5      250.16      243.13     54.83 o 
  -5   6   5      214.67      263.96     60.95 o 
  -4   6   5       17.39       12.52     40.92 o 
  -3   6   5      137.38       83.37     50.61 o 
  -2   6   5      861.12      949.75     87.45 o 
  -1   6   5      922.25     1114.38     93.21 o 
   0   6   5      194.41      301.31     70.05 o 
   1   6   5       17.23        5.13     32.49 o 
   2   6   5        2.29       10.58     33.89 o 
   3   6   5      183.73      142.66     33.84 o 
   4   6   5      349.39      396.77     98.34 o 
  -5   7   5      969.43     1009.82     90.29 o 
  -4   7   5      489.66      624.26     90.07 o 
  -3   7   5      105.32      186.34     61.38 o 
  -2   7   5       66.27      128.01     59.35 o 
  -1   7   5       52.99       68.37     51.63 o 
   0   7   5      163.17      141.85     62.77 o 
   1   7   5      498.95      346.02     72.38 o 
   2   7   5      421.34      369.40     81.26 o 
  -4   8   5       28.18       13.69     51.77 o 
  -3   8   5       23.19      -19.95     47.77 o 
  -2   8   5      116.15      149.20     64.08 o 
  -1   8   5       42.74       83.08     52.50 o 
   0   8   5        4.13      -14.56     42.16 o 
  -1 -11   6      216.10      236.65     84.18 o 
   0 -11   6       70.45      119.93     74.35 o 
   1 -11   6        0.02       39.83     61.68 o 
   2 -11   6       11.92       19.37     50.61 o 
   3 -11   6       10.39       76.31     51.41 o 
   4 -11   6      182.56      232.50     64.30 o 
  -4 -10   6       62.17       48.79     62.40 o 
  -3 -10   6        1.89       12.25     55.34 o 
  -2 -10   6      132.59      120.25     49.66 o 
  -1 -10   6      157.00      122.31     47.85 o 
   0 -10   6       16.15       40.05     65.61 o 
   1 -10   6       20.04       24.83     59.56 o 
   2 -10   6       56.46       64.01     53.67 o 
   3 -10   6        4.93       25.19     47.33 o 
   4 -10   6      350.59      308.81     71.80 o 
   5 -10   6      718.98      974.87     92.99 o 
  -5  -9   6      141.93      146.00     74.71 o 
  -4  -9   6      226.84      301.53     87.60 o 
  -3  -9   6       73.42      123.79     60.66 o 
  -2  -9   6        4.16      -31.22     32.17 o 
  -1  -9   6        4.52       22.67     37.93 o 
   0  -9   6      145.90      130.33     44.46 o 
   1  -9   6      828.01      939.55     90.73 o 
   2  -9   6     1011.13      922.80     91.31 o 
   3  -9   6      415.32      418.04     76.68 o 
   4  -9   6       37.37       99.10     51.04 o 
   5  -9   6       47.82       61.38     48.93 o 
   6  -9   6       45.48       90.29     48.79 o 
  -6  -8   6       14.41      -38.52     54.18 o 
  -5  -8   6        8.16       -8.23     54.39 o 
  -4  -8   6        6.59      -12.74     50.10 o 
  -3  -8   6       70.26       87.30     41.94 o 
  -2  -8   6      476.38      425.71    140.21 o 
  -1  -8   6      913.91      805.47     59.11 o 
   0  -8   6      380.59      412.68     49.00 o 
   1  -8   6       72.67      111.70     59.05 o 
   2  -8   6      455.13      563.45     85.63 o 
   3  -8   6      210.32      242.92     63.64 o 
   4  -8   6        0.68      -23.08     36.26 o 
   5  -8   6       68.50      102.96     55.12 o 
   6  -8   6       77.55      180.29     62.11 o 
   7  -8   6       19.76       70.41     44.85 o 
  -7  -7   6       36.81       23.59     59.27 o 
  -6  -7   6        0.38      -51.63     45.58 o 
  -5  -7   6      143.86      129.18     68.16 o 
  -4  -7   6      125.04      117.89     60.95 o 
  -3  -7   6        5.32        4.26     33.90 o 
  -2  -7   6      380.52      422.65     57.57 o 
  -1  -7   6     1269.12     1313.42     69.20 o 
   0  -7   6     1185.33     1025.04     62.46 o 
   1  -7   6      181.06      215.49     46.19 o 
   2  -7   6       64.57       27.16     49.73 o 
   3  -7   6        3.76      -30.58     41.94 o 
   4  -7   6      862.29      866.23     82.06 o 
   5  -7   6     1411.91     1625.78    107.84 o 
   6  -7   6      825.93      919.02     87.89 o 
   7  -7   6      176.38      223.40     60.44 o 
   8  -7   6        3.91       58.33     38.74 o 
  -8  -6   6        6.16        6.12     63.28 o 
  -7  -6   6        8.59      -20.39     53.59 o 
  -6  -6   6       65.62      -29.20     50.46 o 
  -5  -6   6      782.85      736.83     81.12 o 
  -4  -6   6     1538.51     1795.81    107.62 o 
  -3  -6   6     1001.21     1234.85     63.65 o 
  -2  -6   6       36.36       18.58     30.49 o 
  -1  -6   6        7.45      -41.71     33.97 o 
   0  -6   6       42.65       17.22     36.44 o 
   1  -6   6      981.07      809.06     53.77 o 
   2  -6   6     2250.50     2250.61    117.16 o 
   3  -6   6     1690.35     1613.69    103.04 o 
   4  -6   6       54.20       26.43     44.27 o 
   5  -6   6      586.10      626.08     84.83 o 
   6  -6   6      543.43      572.41     72.53 o 
   7  -6   6        6.40       44.49     44.78 o 
   8  -6   6       52.45       78.93     45.29 o 
  -9  -5   6       13.47      -32.40     57.67 o 
  -8  -5   6      166.41      207.31     87.02 o 
  -7  -5   6      299.85      262.50     81.48 o 
  -6  -5   6       90.14      120.37     68.23 o 
  -5  -5   6       27.40       27.16     53.01 o 
  -4  -5   6      459.51      538.58     44.82 o 
  -3  -5   6      229.04      210.83     39.79 o 
  -2  -5   6       86.84      112.25     30.87 o 
  -1  -5   6      593.17      541.36     75.15 o 
   0  -5   6       47.53       32.91     28.45 o 
   1  -5   6     1318.83     1372.32     62.05 o 
   2  -5   6     2824.56     2677.84     84.50 o 
   3  -5   6     2652.47     2607.05    122.84 o 
   4  -5   6     1411.39     1413.95     96.55 o 
   5  -5   6        7.58      -27.52     36.77 o 
   6  -5   6       59.86       83.37     52.06 o 
   7  -5   6       75.30       84.98     48.64 o 
  -9  -4   6        0.37       21.77     67.87 o 
  -8  -4   6      139.32      127.57     77.48 o 
  -7  -4   6      391.55      374.35     89.35 o 
  -6  -4   6      234.44      203.89     75.80 o 
  -5  -4   6       20.48       -1.31     47.11 o 
  -4  -4   6        4.11      -17.23     22.23 o 
  -3  -4   6        2.38        2.41     23.87 o 
  -2  -4   6     1261.72     1092.23     52.99 o 
  -1  -4   6     5753.46     5764.96    116.20 o 
   0  -4   6     6006.29     5735.10    121.35 o 
   1  -4   6     1125.49     1150.68     54.86 o 
   2  -4   6       14.74       -3.33     22.46 o 
   3  -4   6      119.98       56.21     45.51 o 
   4  -4   6       38.86       31.09     41.80 o 
   5  -4   6      549.92      640.49     71.94 o 
   6  -4   6     1025.67     1072.73     87.23 o 
   7  -4   6      473.87      616.39     73.69 o 
  -9  -3   6       79.08       91.41     34.09 o 
  -8  -3   6        0.01      -16.29     27.39 o 
  -7  -3   6       51.73       35.80     30.43 o 
  -6  -3   6        7.17       12.62     25.41 o 
  -5  -3   6      654.40      595.15     40.13 o 
  -4  -3   6     1798.47     1716.56     44.75 o 
  -3  -3   6     1374.38     1478.44     39.00 o 
  -2  -3   6      130.89      145.40     31.06 o 
  -1  -3   6      430.95      420.57     36.47 o 
   0  -3   6     1766.14     1912.18     65.33 o 
   1  -3   6       93.74       78.38     26.88 o 
   2  -3   6      917.66      874.30     28.60 o 
   3  -3   6     1306.31     1303.16     45.24 o 
   4  -3   6       61.59       28.07     19.40 o 
   5  -3   6      665.33      549.44     38.56 o 
   6  -3   6     1496.71     1368.67     58.20 o 
   7  -3   6      783.66      857.49     82.65 o 
   8  -3   6       88.79       71.58     39.69 o 
 -10  -2   6       26.52       33.63     33.56 o 
  -9  -2   6        2.77      -34.09     22.72 o 
  -8  -2   6       63.96       45.04     39.83 o 
  -7  -2   6      276.90      334.95     99.07 o 
  -6  -2   6      174.74      173.09     36.59 o 
  -5  -2   6      220.57      182.88     45.36 o 
  -4  -2   6     2272.11     2275.55     49.81 o 
  -3  -2   6     2003.22     1892.25     49.71 o 
  -2  -2   6      377.04      355.23     22.82 o 
  -1  -2   6        2.01      -12.21     16.53 o 
   0  -2   6       31.41        1.77     18.59 o 
   1  -2   6       29.59       25.84      9.93 o 
   2  -2   6     3155.06     3080.39     53.08 o 
   3  -2   6     6011.78     6360.53    101.31 o 
   4  -2   6     2298.18     2332.19     67.18 o 
   5  -2   6        0.38       -2.48     16.42 o 
   6  -2   6       87.88       82.05     27.00 o 
   7  -2   6       32.73       -2.38     22.22 o 
   8  -2   6       29.62       45.73     36.70 o 
 -10  -1   6       25.33       49.37     40.56 o 
  -9  -1   6        8.04      -14.27     32.26 o 
  -8  -1   6      305.47      303.86     54.32 o 
  -7  -1   6      947.35      837.90     65.90 o 
  -6  -1   6     1444.21     1306.69     71.00 o 
  -5  -1   6      667.48      608.09     49.37 o 
  -4  -1   6        0.00       -0.89     18.82 o 
  -3  -1   6        0.08       -0.66     12.90 o 
  -2  -1   6     1787.48     1833.66     60.69 o 
  -1  -1   6     5632.83     5452.30    103.34 o 
   0  -1   6     4188.42     4052.98     87.65 o 
   1  -1   6      979.69     1013.34     30.90 o 
   2  -1   6        7.63        9.75     11.74 o 
   3  -1   6      589.08      609.53     37.03 o 
   4  -1   6      413.39      387.01     38.92 o 
   5  -1   6        3.49       -5.05     18.39 o 
   6  -1   6      465.19      479.32     80.90 o 
   7  -1   6      117.55      150.71     34.82 o 
   8  -1   6       30.50       13.98     37.28 o 
 -10   0   6      195.47      154.88     49.44 o 
  -9   0   6      174.10      160.27     48.93 o 
  -8   0   6        1.66       54.39     37.86 o 
  -7   0   6      127.33      124.08     40.49 o 
  -6   0   6      115.58      132.31     40.56 o 
  -5   0   6        0.28      -32.55     23.45 o 
  -4   0   6      479.67      477.92     30.83 o 
  -3   0   6     1025.50      983.82     61.09 o 
  -2   0   6       49.47       65.64     38.12 o 
  -1   0   6     2465.20     2264.64     66.19 o 
   0   0   6     5350.51     5311.46     97.80 o 
   1   0   6     2808.15     2535.28     48.08 o 
   2   0   6      526.65      546.01     34.52 o 
   3   0   6      233.29      187.22     62.91 o 
   4   0   6        4.68      -15.93     16.67 o 
   5   0   6      188.77      172.98     36.66 o 
   6   0   6     1251.01     1240.01    129.43 o 
   7   0   6      960.45     1021.24     89.13 o 
   8   0   6      128.81      133.25     45.95 o 
 -10   1   6      106.33       66.70     44.85 o 
  -9   1   6      223.02      296.58     61.38 o 
  -8   1   6       48.08       17.84     34.73 o 
  -7   1   6       65.03       30.00     38.01 o 
  -6   1   6       31.02       43.54     31.89 o 
  -5   1   6      454.10      401.15     45.95 o 
  -4   1   6     2470.15     2341.61     79.66 o 
  -3   1   6     4104.10     4110.20    120.66 o 
  -2   1   6     4029.24     3903.26    124.08 o 
  -1   1   6      750.83      593.09     60.15 o 
   0   1   6      286.38      254.22     28.44 o 
   1   1   6        1.37       26.14     35.75 o 
   2   1   6     1148.76     1079.02     48.08 o 
   3   1   6     2773.62     2708.02    132.85 o 
   4   1   6     1114.49     1136.84     55.56 o 
   5   1   6       29.70       27.28     23.34 o 
   6   1   6       95.78       70.10     28.46 o 
   7   1   6      257.75      275.86     41.83 o 
  -9   2   6        3.88      -37.57     36.12 o 
  -8   2   6       30.85       13.62     38.96 o 
  -7   2   6      595.77      682.07     65.68 o 
  -6   2   6     1482.25     1741.26     92.62 o 
  -5   2   6      372.70      437.99     49.22 o 
  -4   2   6       48.33       43.91     56.36 o 
  -3   2   6      364.72      412.72     57.60 o 
  -2   2   6      223.15      260.25     52.36 o 
  -1   2   6        0.67        1.02     29.93 o 
   0   2   6      449.65      466.32     68.01 o 
   1   2   6      352.45      439.38     67.72 o 
   2   2   6       99.15      122.94     27.45 o 
   3   2   6     1646.76     1494.09     62.40 o 
   4   2   6      925.56      967.53     52.67 o 
   5   2   6      183.14      160.00     52.50 o 
   6   2   6        0.77      -18.73     21.22 o 
   7   2   6        7.15      -14.74     25.33 o 
  -9   3   6       83.47       83.96     50.46 o 
  -8   3   6        5.05       21.70     40.05 o 
  -7   3   6      125.08      156.85     49.22 o 
  -6   3   6      615.95      509.57     61.38 o 
  -5   3   6      601.80      621.93     60.51 o 
  -4   3   6       33.34       50.24     36.98 o 
  -3   3   6       84.74       82.59     54.58 o 
  -1   3   6     1341.60     1386.50     90.88 o 
   0   3   6     1836.87     1889.95    107.77 o 
   1   3   6     1750.73     1763.47    109.22 o 
   2   3   6      824.61      783.11     47.55 o 
   3   3   6       13.25      -10.51     20.46 o 
   4   3   6       98.73      113.65     33.29 o 
   5   3   6        1.67      -11.44     23.11 o 
   6   3   6      181.76      160.09     53.88 o 
  -8   4   6      157.02      169.08     58.91 o 
  -7   4   6       42.83       53.88     42.89 o 
  -6   4   6       43.86       -0.58     34.52 o 
  -4   4   6      476.85      517.00     63.42 o 
  -3   4   6     1935.50     2050.87    129.47 o 
  -2   4   6     1775.17     1929.80     97.99 o 
  -1   4   6      166.66      265.13     64.11 o 
   0   4   6        8.16       35.02     69.25 o 
   3   4   6       44.37       20.61     27.67 o 
   4   4   6      167.39      137.04     42.09 o 
   5   4   6       24.46       21.68     30.29 o 
  -8   5   6        5.02      -30.22     33.35 o 
  -7   5   6      104.58       90.00     49.08 o 
  -6   5   6      234.14      281.44     57.09 o 
  -5   5   6       75.26       79.73     49.59 o 
  -4   5   6       29.56      -24.76     38.52 o 
  -3   5   6      552.37      588.79     73.25 o 
  -2   5   6      944.31     1217.44     91.06 o 
  -1   5   6      405.47      447.21     69.03 o 
   0   5   6        4.10      -28.34     33.75 o 
   1   5   6       12.31       16.72     36.30 o 
   2   5   6      148.07      158.50     68.96 o 
   3   5   6      513.72      563.67    107.97 o 
   4   5   6      449.12      610.74    110.35 o 
  -7   6   6      152.81      242.26     61.38 o 
  -6   6   6      686.77      615.74     68.16 o 
  -5   6   6      625.29      613.84     75.73 o 
  -4   6   6      180.93      265.85     69.10 o 
  -3   6   6       69.09      106.89     57.16 o 
  -2   6   6       47.53       64.59     51.41 o 
  -1   6   6       88.86      123.42     61.09 o 
   0   6   6      434.99      337.96     64.09 o 
   1   6   6      639.73      780.41    106.20 o 
   2   6   6      183.56      198.58    101.76 o 
   3   6   6        0.68       54.60     45.78 o 
  -5   7   6       42.65       27.16     47.62 o 
  -4   7   6        2.16      -13.76     45.15 o 
  -3   7   6       88.89      107.48     59.86 o 
  -2   7   6       56.49        1.38     52.57 o 
  -1   7   6        0.14       29.05     53.88 o 
   0   7   6       81.68      138.64     65.10 o 
  -1 -11   7       15.44       88.62     65.39 o 
   0 -11   7        5.65       85.85     60.66 o 
   1 -11   7       27.09      138.50     63.35 o 
   2 -11   7        0.75      102.89     53.96 o 
  -3 -10   7        0.18       32.53     46.53 o 
  -2 -10   7        8.76       19.05     44.60 o 
  -1 -10   7       21.07       42.43     50.46 o 
   0 -10   7      269.86      315.22     74.86 o 
   1 -10   7      539.19      602.41     80.97 o 
   2 -10   7      371.13      413.16     79.01 o 
   3 -10   7       62.99      112.36     51.12 o 
   4 -10   7       10.54       89.56     47.91 o 
   5 -10   7       41.03       65.17     46.46 o 
  -5  -9   7        6.80       13.91     60.66 o 
  -4  -9   7        4.77        2.55     51.34 o 
  -3  -9   7      143.39      244.61     92.29 o 
  -2  -9   7      331.53      285.55    149.31 o 
  -1  -9   7      204.67      153.21    123.39 o 
   0  -9   7        1.60        5.26     33.32 o 
   1  -9   7      225.71      255.44     69.83 o 
   2  -9   7      192.16      206.00     63.35 o 
   3  -9   7        6.79       24.98     43.91 o 
   4  -9   7       35.40       68.23     50.10 o 
   5  -9   7       70.71      130.78     55.49 o 
   6  -9   7        0.58       55.85     49.52 o 
  -6  -8   7       26.94       17.91     60.95 o 
  -5  -8   7       72.75       68.74     63.35 o 
  -4  -8   7        1.62      -25.49     43.18 o 
  -3  -8   7      155.89      207.74     79.26 o 
  -2  -8   7      580.04      671.77     55.45 o 
  -1  -8   7      665.22      628.17     54.03 o 
   0  -8   7      183.17      255.18     49.42 o 
   1  -8   7       13.40       -9.86     29.62 o 
   2  -8   7       23.64       48.28     48.06 o 
   3  -8   7      212.28      193.62     59.13 o 
   4  -8   7      776.99      865.06     87.53 o 
   5  -8   7      686.03      816.56     88.25 o 
   6  -8   7      224.74      436.54     80.75 o 
   7  -8   7        3.03       95.17     45.73 o 
  -7  -7   7        2.82       13.11     59.64 o 
  -6  -7   7      165.23       68.96     64.37 o 
  -5  -7   7      581.63      647.70     83.01 o 
  -4  -7   7      542.64      652.80     79.37 o 
  -3  -7   7       73.20      105.53     37.44 o 
  -2  -7   7        5.70       -2.94     28.25 o 
  -1  -7   7        0.76       19.98     32.70 o 
   0  -7   7      196.12      108.50     43.03 o 
   1  -7   7     1059.24     1126.66     66.06 o 
   2  -7   7     1278.82     1196.45     96.12 o 
   3  -7   7      211.78      275.90     66.70 o 
   4  -7   7      168.77      200.76     61.60 o 
   5  -7   7      495.04      586.39     76.53 o 
   6  -7   7       64.12       76.53     50.97 o 
   7  -7   7       20.35       83.16     48.71 o 
  -8  -6   7       90.62      146.65     85.05 o 
  -7  -6   7       65.82       71.87     67.65 o 
  -6  -6   7        0.65      -52.43     42.38 o 
  -5  -6   7      154.33      101.00     59.27 o 
  -4  -6   7      155.24      141.34     60.66 o 
  -3  -6   7        0.38        9.62     29.86 o 
  -2  -6   7      249.32      229.74     46.32 o 
  -1  -6   7      147.25      199.48     44.17 o 
   0  -6   7      155.06      169.48     42.78 o 
   1  -6   7     1269.37     1202.19     65.11 o 
   2  -6   7     1685.48     1673.32    109.44 o 
   3  -6   7     1307.00     1274.29     97.06 o 
   4  -6   7       80.13       89.20     49.81 o 
   5  -6   7       36.75       12.60     45.51 o 
   6  -6   7       14.30       78.28     51.34 o 
   7  -6   7      422.19      573.36     86.07 o 
  -8  -5   7      130.31       82.28     72.02 o 
  -7  -5   7      133.17      104.49     69.47 o 
  -6  -5   7       11.86       30.95     54.47 o 
  -5  -5   7        7.42        0.87     41.00 o 
  -4  -5   7        1.49      -42.82     31.60 o 
  -3  -5   7      120.49       79.25     33.36 o 
  -2  -5   7     1673.81     1617.94     70.19 o 
  -1  -5   7     3096.65     2928.43     91.34 o 
   0  -5   7     1188.41     1147.36     61.22 o 
   1  -5   7       21.50       27.57     28.55 o 
   2  -5   7       20.43       15.21     32.04 o 
   3  -5   7        0.01      -35.75     37.65 o 
   4  -5   7      305.72      511.03     79.88 o 
   5  -5   7      733.18      804.77     81.63 o 
   6  -5   7      645.28      789.55     82.21 o 
   7  -5   7        0.33       57.60     44.78 o 
   8  -5   7      252.93      323.31     69.54 o 
  -9  -4   7        2.02       -4.00     55.27 o 
  -8  -4   7       23.56      -31.17     49.22 o 
  -7  -4   7        5.27        9.10     49.44 o 
  -6  -4   7      155.17       74.27     62.70 o 
  -5  -4   7      628.89      589.60     75.37 o 
  -4  -4   7      786.56      908.74     52.48 o 
  -3  -4   7      200.91      260.10     41.09 o 
  -2  -4   7      124.40      122.82     34.41 o 
  -1  -4   7      818.54      831.28     51.54 o 
   0  -4   7      208.41      267.41     75.47 o 
   1  -4   7      110.72      126.27     33.78 o 
   2  -4   7      819.56      722.79     55.23 o 
   3  -4   7        0.14       -5.46     38.96 o 
   4  -4   7      367.59      402.38     74.05 o 
   5  -4   7     1233.39     1120.65     91.82 o 
   6  -4   7      827.79      879.62     84.32 o 
   7  -4   7      223.18      256.97     62.40 o 
  -9  -3   7        8.62      -27.31     44.93 o 
  -8  -3   7      120.47      106.24     61.60 o 
  -7  -3   7      139.27       70.34     58.91 o 
  -6  -3   7        4.03        6.70     46.89 o 
  -5  -3   7      652.25      609.62     74.42 o 
  -4  -3   7     1319.40     1302.43     57.99 o 
  -3  -3   7      483.64      413.93     38.59 o 
  -2  -3   7       10.89        9.82     23.35 o 
  -1  -3   7        3.53      -29.46     19.64 o 
   0  -3   7       54.17       37.94     27.80 o 
   1  -3   7     1541.38     1424.34     60.85 o 
   2  -3   7     4125.86     4116.99    100.05 o 
   3  -3   7     2836.27     2970.41    136.02 o 
   4  -3   7       92.32       56.87     46.46 o 
   5  -3   7      111.74       77.26     49.52 o 
   6  -3   7       49.21       -5.17     41.00 o 
   7  -3   7        5.64      -11.72     37.57 o 
  -9  -2   7       43.30       -7.94     40.27 o 
  -8  -2   7      300.23       63.28     51.85 o 
  -6  -2   7      463.24      345.22     84.83 o 
  -5  -2   7       33.51       33.79     53.67 o 
  -4  -2   7       26.94       31.09     24.92 o 
  -3  -2   7      331.55      372.83     43.78 o 
  -2  -2   7     2684.44     2717.62     81.03 o 
  -1  -2   7     3430.22     3342.71     88.49 o 
   0  -2   7     1298.08     1272.50     79.77 o 
   1  -2   7       58.59       53.77     24.99 o 
   2  -2   7      402.03      489.25     75.15 o 
   3  -2   7      592.63      547.43     81.41 o 
   4  -2   7        0.66      -22.72     34.01 o 
   5  -2   7      346.54      350.83     72.09 o 
   6  -2   7      260.66      426.05     77.26 o 
   7  -2   7        6.61        7.94     38.08 o 
  -9  -1   7       13.21       15.73     32.11 o 
  -8  -1   7       29.87       44.35     35.53 o 
  -7  -1   7       70.80       40.12     32.91 o 
  -6  -1   7       22.84       11.87     27.31 o 
  -5  -1   7       73.45       57.19     28.69 o 
  -4  -1   7      486.30      460.51     27.99 o 
  -3  -1   7      159.92      206.38     27.97 o 
  -2  -1   7      586.29      603.07     43.27 o 
  -1  -1   7     2811.67     2777.01     79.46 o 
   0  -1   7     2851.79     2504.97     74.24 o 
   1  -1   7      592.42      601.10     68.88 o 
   2  -1   7       60.54       58.47     19.18 o 
   3  -1   7        0.06      -19.61     15.47 o 
   4  -1   7       47.01       14.95     19.61 o 
   5  -1   7      937.60     1003.42     53.25 o 
   6  -1   7     1374.24     1528.02     80.54 o 
   7  -1   7      446.32      574.63     47.93 o 
  -9   0   7       42.15       36.99     38.81 o 
  -8   0   7        3.47      -21.41     33.06 o 
  -7   0   7       18.71        9.76     33.20 o 
  -6   0   7       79.35       61.60     34.59 o 
  -5   0   7      986.45      806.37     57.31 o 
  -4   0   7     1983.13     1892.47     56.75 o 
  -3   0   7     2194.45     2199.10     73.73 o 
  -2   0   7     1011.46      927.67     51.44 o 
  -1   0   7       53.95        9.65     23.94 o 
   0   0   7      186.36      115.92     46.75 o 
   1   0   7      512.17      467.05     64.01 o 
   2   0   7     2061.07     2048.98     63.57 o 
   3   0   7     1510.56     1683.04     61.90 o 
   4   0   7      176.39      199.66     33.78 o 
   5   0   7       19.22        5.75     23.33 o 
   6   0   7      341.65      356.72     47.08 o 
   7   0   7      147.47      124.71     35.89 o 
  -9   1   7        4.31        3.79     38.01 o 
  -8   1   7      173.44      162.53     49.30 o 
  -7   1   7      667.21      735.16     67.79 o 
  -6   1   7      378.71      430.20     56.51 o 
  -5   1   7        3.43      -11.58     24.47 o 
  -4   1   7      193.46      161.20     29.23 o 
  -3   1   7      155.15      110.03     40.05 o 
  -2   1   7        1.61      -24.32     28.54 o 
  -1   1   7      315.41      316.14     41.47 o 
   0   1   7      261.16      294.32     62.26 o 
   1   1   7        2.51        3.79     39.76 o 
   2   1   7     1269.01     1217.04     53.89 o 
   3   1   7     1267.17     1248.70     56.98 o 
   4   1   7      503.48      508.33     45.30 o 
   5   1   7       19.96        1.04     25.38 o 
   6   1   7        2.14      -31.16     23.87 o 
  -9   2   7       12.96       18.79     41.29 o 
  -8   2   7       25.52       20.90     36.26 o 
  -7   2   7      284.00      316.97     59.64 o 
  -6   2   7      390.79      476.58     62.70 o 
  -5   2   7       37.76       41.36     30.29 o 
  -3   2   7        1.04      -12.52     29.05 o 
  -2   2   7      778.20      900.96     75.44 o 
  -1   2   7     1653.35     1572.62     97.28 o 
   0   2   7     1887.77     1851.80    108.57 o 
   1   2   7     1194.94     1102.59     91.24 o 
   2   2   7      155.13      117.63     29.39 o 
   3   2   7       63.92       36.50     25.44 o 
   4   2   7        8.60        5.85     24.90 o 
   5   2   7      180.22      149.58     37.06 o 
   6   2   7      259.30      398.16     81.99 o 
  -8   3   7       28.19      -20.75     39.18 o 
  -7   3   7        4.07      -28.25     34.22 o 
  -6   3   7        6.55      -32.62     30.29 o 
  -4   3   7     1081.33     1400.97    118.40 o 
  -3   3   7     1698.65     2200.81    198.86 o 
  -2   3   7      499.55      464.86     64.08 o 
  -1   3   7        1.58      -20.02     37.86 o 
   0   3   7      115.61       86.21     51.70 o 
   1   3   7       11.32       14.78     43.25 o 
   2   3   7       19.05       -8.59     39.61 o 
   3   3   7      209.21      187.96     36.22 o 
   4   3   7       97.89       99.31     33.52 o 
   5   3   7       17.66       18.83     29.69 o 
  -7   4   7      147.85      197.19     55.78 o 
  -6   4   7       83.34       55.27     38.08 o 
  -4   4   7      225.32      342.38     92.29 o 
  -3   4   7      921.65     1210.30     84.40 o 
  -2   4   7      704.21     1017.34    109.15 o 
  -1   4   7       14.48       13.62     70.49 o 
   0   4   7       29.76        4.81     74.71 o 
   4   4   7      391.64      346.61     61.46 o 
  -6   5   7      513.74      623.60     79.73 o 
  -4   5   7       79.84       99.10     55.05 o 
  -3   5   7       44.62       65.53     48.94 o 
  -2   5   7       66.61      113.15     54.57 o 
  -1   5   7      274.29      342.91    106.13 o 
   0   5   7      595.88      874.27    297.42 o 
   1   5   7      391.48      872.71    108.72 o 
   2   5   7        9.09       83.30     61.53 o 
  -4   6   7       67.42       76.17     54.47 o 
  -3   6   7       75.32      181.75     69.98 o 
  -2   6   7        4.48       93.13     60.73 o 
  -1   6   7       31.74       39.24     46.01 o 
   0   6   7      201.77      240.42     64.84 o 
  -2 -10   8       87.42      106.67     98.27 o 
  -1 -10   8        0.61       16.14     50.53 o 
   0 -10   8       83.30       81.65     59.38 o 
   1 -10   8      121.16      171.99     63.57 o 
   2 -10   8       17.72       60.00     50.75 o 
   3 -10   8       16.65       68.67     45.29 o 
  -4  -9   8       19.61       -4.73     48.57 o 
  -3  -9   8      176.37      204.84    117.60 o 
  -2  -9   8      267.97      377.34     77.62 o 
  -1  -9   8      110.93      102.32     54.54 o 
   0  -9   8        0.00       21.93     33.93 o 
   1  -9   8       23.51        7.43     48.93 o 
   2  -9   8       29.33       91.46     53.16 o 
   3  -9   8      405.27      379.52     73.91 o 
   4  -9   8      542.28      665.98     83.37 o 
   5  -9   8      248.64      335.61     73.33 o 
  -5  -8   8      177.89      118.98     65.83 o 
  -4  -8   8       50.51       31.17     45.15 o 
  -3  -8   8        1.40       35.97     55.34 o 
  -2  -8   8        3.28       29.53     50.21 o 
  -1  -8   8       36.75       19.48     40.30 o 
   0  -8   8      385.75      455.88    111.05 o 
   1  -8   8      811.26      917.56     64.27 o 
   2  -8   8      316.89      341.73     76.31 o 
   3  -8   8       10.82       32.69     42.74 o 
   4  -8   8      277.52      283.33     70.63 o 
   5  -8   8      134.99      125.68     55.92 o 
   6  -8   8        0.03       38.88     45.95 o 
  -6  -7   8       35.76        1.09     50.75 o 
  -5  -7   8       75.59       37.94     48.86 o 
  -4  -7   8        2.42       -4.59     41.87 o 
  -3  -7   8       74.19      107.37     67.83 o 
  -2  -7   8      114.58      133.47     40.18 o 
  -1  -7   8        1.39      -19.48     29.76 o 
   0  -7   8      419.02      491.82     56.91 o 
   1  -7   8      909.28      849.68     60.29 o 
   2  -7   8      843.02      959.43     92.77 o 
   3  -7   8      184.21      245.76     65.75 o 
   4  -7   8        5.76       18.28     44.71 o 
   5  -7   8        2.78       12.60     44.78 o 
   6  -7   8      167.34      261.41     70.41 o 
  -7  -6   8       12.15      -17.26     45.66 o 
  -6  -6   8        5.79      -18.71     39.90 o 
  -5  -6   8        6.34      -37.57     40.19 o 
  -4  -6   8       39.07       19.01     46.97 o 
  -3  -6   8      548.77      609.53     92.08 o 
  -2  -6   8     1368.77     1435.27     72.14 o 
  -1  -6   8      872.80      813.53     57.51 o 
   0  -6   8       52.51       81.64     37.16 o 
   1  -6   8       22.52        2.30     27.07 o 
   2  -6   8       16.52       -0.76     30.06 o 
   3  -6   8       76.50       68.37     50.17 o 
   4  -6   8      346.63      421.61     80.83 o 
   5  -6   8      529.27      637.95     80.68 o 
   6  -6   8       44.22      135.66     55.70 o 
   7  -6   8      122.25      213.35     62.62 o 
  -8  -5   8        9.46      -31.31     44.93 o 
  -7  -5   8       16.20      -18.42     45.95 o 
  -6  -5   8      242.52       43.54     49.59 o 
  -5  -5   8      428.23      236.14     72.74 o 
  -4  -5   8      190.83      108.64     56.80 o 
  -3  -5   8        6.83       31.14     43.44 o 
  -2  -5   8      395.24      468.95     55.88 o 
  -1  -5   8      329.58      374.50     51.01 o 
   0  -5   8        1.40      -30.31     24.90 o 
   1  -5   8      401.74      386.74     71.54 o 
   2  -5   8       46.22       50.84     32.90 o 
   3  -5   8      132.29      126.56     51.12 o 
   4  -5   8      775.59      752.05     81.92 o 
   5  -5   8      810.60      901.91     89.86 o 
   6  -5   8      307.28      399.18     77.04 o 
   7  -5   8        1.38       27.89     42.67 o 
  -8  -4   8       71.93       35.46     51.41 o 
  -7  -4   8        8.02       20.53     49.08 o 
  -6  -4   8      137.00       64.37     57.09 o 
  -5  -4   8      507.23      478.70     71.51 o 
  -4  -4   8      393.59      389.93     80.75 o 
  -3  -4   8       45.42       52.71     40.74 o 
  -2  -4   8       12.79      -15.69     25.49 o 
  -1  -4   8        2.55      -15.30     24.90 o 
   0  -4   8      416.11      402.97     49.48 o 
   1  -4   8     2083.38     2021.77     78.10 o 
   2  -4   8     2368.18     2443.64     85.81 o 
   3  -4   8      511.71      601.39     87.60 o 
   4  -4   8       45.45       81.85     48.06 o 
   5  -4   8       44.80       21.99     45.22 o 
   6  -4   8        1.08      -13.33     42.09 o 
   7  -4   8       85.02      148.33     58.69 o 
  -8  -3   8      212.99       18.79     42.89 o 
  -7  -3   8      198.79       71.14     55.63 o 
  -6  -3   8       39.15       36.48     52.50 o 
  -5  -3   8       10.14       20.46     46.97 o 
  -4  -3   8        0.50      -19.73     48.42 o 
  -3  -3   8      511.79      447.86     42.46 o 
  -2  -3   8     1605.26     1562.83     96.92 o 
  -1  -3   8     1121.46     1140.65     59.25 o 
   0  -3   8      213.86      276.17     44.22 o 
   1  -3   8       40.99       73.36     31.30 o 
   2  -3   8      517.68      498.65     82.14 o 
   3  -3   8       31.17       18.06     41.51 o 
   4  -3   8      185.80      240.95     65.32 o 
   5  -3   8      326.02      513.79     85.71 o 
   6  -3   8        5.39      -20.83     42.38 o 
   7  -3   8       72.27      110.68     51.99 o 
  -8  -2   8       39.72      -15.80     36.04 o 
  -7  -2   8       17.92      -13.54     46.68 o 
  -6  -2   8        5.44        4.37     52.36 o 
  -5  -2   8      135.91      165.80     71.36 o 
  -4  -2   8      149.42      199.11     38.43 o 
  -3  -2   8       92.42      112.14     34.45 o 
  -2  -2   8     1192.34     1178.53     60.01 o 
  -1  -2   8     1576.31     1388.36     62.92 o 
   0  -2   8      716.63      697.68     47.59 o 
   1  -2   8       85.19       49.52     49.37 o 
   2  -2   8        8.36      -41.87     39.18 o 
   3  -2   8       12.54      -26.72     33.93 o 
   4  -2   8      470.06      534.47     73.62 o 
   5  -2   8     1215.36     1241.74    101.21 o 
   6  -2   8      739.53      850.13     89.49 o 
   7  -2   8       24.42       46.38     47.48 o 
  -8  -1   8       18.08      -13.62     35.75 o 
  -7  -1   8        2.09       -8.67     39.47 o 
  -6  -1   8      250.85      226.82     76.89 o 
  -5  -1   8      901.07      890.33     89.20 o 
  -4  -1   8     1250.18     1195.29     59.04 o 
  -3  -1   8      678.29      647.16     46.39 o 
  -2  -1   8       24.99       38.28     27.88 o 
  -1  -1   8       60.63       65.96     29.96 o 
   0  -1   8      185.64      119.86     52.86 o 
   1  -1   8     1201.33     1197.54     94.30 o 
   2  -1   8     1500.93     1504.75    106.46 o 
   3  -1   8      301.06      336.19     70.85 o 
   4  -1   8        1.76      -10.12     41.14 o 
   5  -1   8      288.44      336.99     77.11 o 
   6  -1   8      262.00      347.04     74.35 o 
  -4   0   8      103.06       93.11     32.48 o 
  -3   0   8        0.33      -21.00     23.97 o 
  -2   0   8      173.25      177.68     38.67 o 
  -1   0   8      247.12      237.24     59.71 o 
   0   0   8       47.75      -27.23     36.34 o 
   1   0   8      730.66      790.28     81.63 o 
   2   0   8     1423.59     1602.11    109.52 o 
   3   0   8      645.54      638.46     78.71 o 
   4   0   8       64.47       67.14     56.72 o 
   5   0   8        0.18      -36.85     46.46 o 
   6   0   8        2.23        8.96     50.02 o 
  -8   1   8       81.75       43.54     41.29 o 
  -7   1   8      232.31      217.43     48.35 o 
  -6   1   8       83.82       17.26     35.17 o 
  -5   1   8       30.09       -1.53     28.76 o 
  -4   1   8       28.54       18.65     20.62 o 
  -3   1   8      190.15      215.71     40.72 o 
  -2   1   8      858.97      821.30     75.87 o 
  -1   1   8     1571.46     1567.45    102.02 o 
   0   1   8     1254.83     1195.65     94.44 o 
   1   1   8      193.22      185.39     64.15 o 
   2   1   8       20.68      -22.50     39.10 o 
   3   1   8       45.27       36.15     23.26 o 
   4   1   8       87.81       62.98     29.89 o 
   5   1   8      337.09      418.53     52.74 o 
  -8   2   8        4.10       16.46     39.39 o 
  -7   2   8        1.82      -21.92     31.17 o 
  -6   2   8       50.69       43.18     37.14 o 
  -5   2   8      410.72      435.15     51.55 o 
  -3   2   8      602.59      610.71     70.12 o 
  -2   2   8        9.58      -12.45     38.16 o 
  -1   2   8      156.63      110.54     53.16 o 
   0   2   8       34.78       16.67     43.91 o 
   1   2   8        0.23       -4.44     39.32 o 
   2   2   8      125.57      118.84     57.96 o 
   3   2   8      183.53      152.78     34.45 o 
   4   2   8        2.66      -10.88     24.58 o 
  -7   3   8       65.84       48.13     39.39 o 
  -6   3   8        1.68      -33.28     27.38 o 
  -4   3   8      474.05      925.58    189.00 o 
  -3   3   8      636.10     1032.32    170.46 o 
  -2   3   8       78.43       72.38     50.61 o 
  -1   3   8       12.33      -28.40     37.28 o 
   0   3   8       10.51        0.87     43.69 o 
   1   3   8      270.08      197.70     65.39 o 
   2   3   8      601.41      683.09     87.60 o 
   3   3   8      559.00      445.78     88.76 o 
  -6   4   8      191.33      113.52     43.62 o 
  -4   4   8       21.00       71.36     48.51 o 
  -3   4   8       41.60      128.03     58.84 o 
  -2   4   8      193.89      468.48     88.79 o 
  -1   4   8      511.65      761.95    214.95 o 
   0   4   8      521.69      642.61    222.38 o 
  -4   5   8       94.35      250.78     75.80 o 
  -3   5   8       26.50      135.29    137.77 o 
  -2   5   8       10.76       30.46     55.97 o 
  -1   5   8      136.45      421.30    178.29 o 
   0   5   8      306.43      482.65    151.39 o 
  -1 -10   9        2.28       53.92     67.54 o 
   0 -10   9        4.62       40.99     52.10 o 
   1 -10   9        2.04      137.55     60.80 o 
  -3  -9   9        3.95       -2.91     31.02 o 
  -2  -9   9        4.30       16.67     53.19 o 
  -1  -9   9       93.92      104.89     57.49 o 
   0  -9   9      265.87      294.55    166.79 o 
   1  -9   9      183.42      203.01     68.01 o 
   2  -9   9        1.12       83.74     53.23 o 
   3  -9   9      113.58      135.15     54.90 o 
  -5  -8   9        8.21       -4.15     36.99 o 
  -4  -8   9       13.39      -10.70     32.62 o 
  -3  -8   9       44.86       31.31     44.13 o 
  -2  -8   9        0.56       25.88     33.88 o 
  -1  -8   9      127.41      178.31     47.19 o 
   0  -8   9      417.55      520.75    101.62 o 
   1  -8   9      458.15      584.60     71.59 o 
   2  -8   9      142.52      154.08     60.73 o 
   3  -8   9        0.74       -5.75     42.09 o 
   4  -8   9       13.98       24.54     46.97 o 
  -6  -7   9        6.03       11.07     47.33 o 
  -5  -7   9        1.89      -27.52     36.34 o 
  -4  -7   9      141.89       58.54     48.06 o 
  -3  -7   9      476.48      520.37    218.96 o 
  -2  -7   9      458.12      565.71     85.56 o 
  -1  -7   9       79.93      151.60     44.57 o 
   0  -7   9       11.80      -13.46     30.79 o 
   1  -7   9       33.29       31.95     34.21 o 
   2  -7   9       20.24      -33.13     39.90 o 
   3  -7   9      197.95      212.99     68.30 o 
   4  -7   9      365.92      333.43     74.78 o 
   5  -7   9      104.31      176.36     63.50 o 
  -6  -6   9      135.51       34.73     41.94 o 
  -5  -6   9       98.79       54.47     46.31 o 
  -4  -6   9        1.00      -15.73     42.82 o 
  -3  -6   9       95.53      103.76     40.56 o 
  -2  -6   9      181.74      232.12     48.03 o 
  -1  -6   9       10.51        7.01     30.38 o 
   0  -6   9      198.36      301.62     52.39 o 
   1  -6   9      162.34      177.58     44.66 o 
   2  -6   9        7.73      -23.94     26.76 o 
   3  -6   9      331.41      294.03     68.81 o 
   4  -6   9      624.26      642.46     82.87 o 
   5  -6   9      387.41      400.49     78.50 o 
  -7  -5   9       19.85      -13.98     36.26 o 
  -6  -5   9      155.19       58.03     50.02 o 
  -5  -5   9      162.45       91.82     54.90 o 
  -4  -5   9       34.03       38.59     48.35 o 
  -3  -5   9        4.48      -17.83     25.78 o 
  -2  -5   9       23.64        5.44     28.49 o 
  -1  -5   9       46.42       48.02     32.13 o 
   0  -5   9      771.78      711.50     53.69 o 
   1  -5   9     1316.39     1286.83     68.95 o 
   2  -5   9      675.20      624.53     52.37 o 
   3  -5   9        2.87        6.70     41.58 o 
   4  -5   9       43.36       23.67     46.68 o 
   5  -5   9        3.73        7.57     42.23 o 
   6  -5   9       39.54      110.03     51.99 o 
  -7  -4   9       17.78       19.51     47.04 o 
  -6  -4   9        3.58      -43.25     37.50 o 
  -5  -4   9        1.30      -32.84     45.51 o 
  -4  -4   9       99.11      173.67     71.07 o 
  -3  -4   9      594.04      606.05     50.13 o 
  -2  -4   9      726.19      716.46     53.59 o 
  -1  -4   9      188.16      208.42     43.55 o 
   0  -4   9        1.71       11.82     28.48 o 
   1  -4   9      255.91      340.73     85.56 o 
   2  -4   9      131.17      110.75     55.56 o 
   3  -4   9       21.82       12.01     41.36 o 
   4  -4   9      221.57      254.57     69.76 o 
   5  -4   9       40.49       95.39     54.32 o 
   6  -4   9       28.33       52.57     49.59 o 
  -7  -3   9        2.19      -23.37     40.34 o 
  -6  -3   9       67.14       16.89     53.96 o 
  -5  -3   9      109.20       48.57     61.24 o 
  -4  -3   9        0.12      -47.69     43.03 o 
  -3  -3   9      473.65      452.34     44.04 o 
  -2  -3   9      970.16      842.88     56.25 o 
  -1  -3   9      572.31      531.05     47.04 o 
   0  -3   9      122.27      133.56     37.49 o 
   1  -3   9       18.83      -39.25     41.00 o 
   2  -3   9        9.25      -14.71     43.11 o 
   3  -3   9      202.15      203.96     64.15 o 
   4  -3   9      870.13     1001.81     97.87 o 
   5  -3   9      759.17      924.62     94.59 o 
   6  -3   9       98.71      133.18     62.33 o 
  -8  -2   9        4.92       12.89     47.04 o 
  -7  -2   9       37.51      -16.38     39.98 o 
  -6  -2   9      289.34      187.50     79.37 o 
  -5  -2   9      628.49      601.83     79.73 o 
  -4  -2   9      479.07      422.55     67.21 o 
  -3  -2   9       54.58       91.91     34.73 o 
  -2  -2   9       29.13       -5.51     25.86 o 
  -1  -2   9       12.23       -8.55     24.56 o 
   0  -2   9      501.78      527.56     80.90 o 
   1  -2   9     1133.55     1080.31     96.41 o 
   2  -2   9      518.37      577.29     77.99 o 
   3  -2   9        7.92        1.89     42.09 o 
   4  -2   9      149.95      154.59     62.77 o 
   5  -2   9      245.74      375.37     83.16 o 
  -8  -1   9      124.26       69.18     55.34 o 
  -7  -1   9       43.17      -10.56     50.68 o 
  -6  -1   9       14.48      -26.00     52.94 o 
  -5  -1   9       94.20       88.04     67.21 o 
  -4  -1   9       35.42       -6.99     47.48 o 
  -3  -1   9       22.98        1.33     27.98 o 
  -2  -1   9      152.70      204.93     42.08 o 
  -1  -1   9      122.75      122.91     51.19 o 
   0  -1   9      127.56      134.71     55.85 o 
   1  -1   9      973.29      861.49     87.45 o 
   2  -1   9      649.54      563.24     76.75 o 
   3  -1   9      101.84       69.61     52.28 o 
   4  -1   9        2.41      -48.42     40.63 o 
   5  -1   9        2.06      -23.67     46.38 o 
  -7   0   9       76.07      152.04     79.59 o 
  -6   0   9        0.45      -11.36     58.11 o 
  -5   0   9       18.93       33.20     60.00 o 
  -4   0   9       19.84        4.37     41.00 o 
  -3   0   9      332.44      440.65     55.93 o 
  -2   0   9      765.29      749.43     77.99 o 
  -1   0   9      925.89     1002.10     89.64 o 
   0   0   9      275.61      299.20     71.87 o 
   1   0   9        0.53      -20.75     44.49 o 
   2   0   9       59.85       77.91     54.10 o 
   3   0   9       14.17       -8.01     44.64 o 
   4   0   9      240.78      225.15     72.82 o 
  -4   1   9      401.35      465.44     98.23 o 
  -3   1   9       48.58       10.85     39.39 o 
  -2   1   9       45.55       50.46     46.09 o 
  -1   1   9       29.24       -6.41     44.56 o 
   0   1   9        1.79      -60.00     40.49 o 
   1   1   9       56.74       26.87     49.73 o 
   2   1   9      137.95       67.50     54.32 o 
   3   1   9       24.68       18.42     48.86 o 
   4   1   9      121.31      136.09     64.52 o 
  -2   2   9        2.76       10.85     46.02 o 
  -1   2   9        0.37      -19.51     43.62 o 
   0   2   9      159.02      130.05     61.17 o 
   1   2   9      542.11      460.86     87.45 o 
   2   2   9      583.28      456.05     87.60 o 
   3   2   9      311.76      258.13     75.29 o 
  -5   3   9        8.21      -30.36     27.45 o 
  -4   3   9       10.50      -18.64     92.91 o 
  -3   3   9       74.93      140.03    149.27 o 
  -2   3   9      350.10      373.77     77.48 o 
  -1   3   9      519.81      557.99     92.26 o 
   0   3   9      140.53      123.64     64.88 o 
   1   3   9        4.05        3.79     48.93 o 
  -3   4   9        0.23      215.14    138.64 o 
  -2   4   9       83.02      555.31    255.51 o 
  -1   4   9      266.62     1649.95    473.23 o 
  -1  -9  10      123.90      157.68    104.38 o 
   0  -9  10      194.99      202.42     78.75 o 
   1  -9  10      102.01      128.35     44.84 o 
  -3  -8  10      164.58       59.64     50.83 o 
  -2  -8  10       61.14       79.62     52.32 o 
  -1  -8  10        0.05        6.15     52.28 o 
   0  -8  10       12.41       19.69     38.36 o 
   1  -8  10        1.85       -0.30     33.80 o 
   2  -8  10       92.17      133.18     57.67 o 
   3  -8  10      215.33      198.93     66.48 o 
  -4  -7  10       18.91        4.81     39.32 o 
  -3  -7  10       56.62       15.95     50.39 o 
  -2  -7  10       14.51       29.26     32.43 o 
  -1  -7  10       33.24       73.38     38.25 o 
   0  -7  10       98.06       99.19     45.23 o 
   1  -7  10        3.23       -4.91     30.74 o 
   2  -7  10      114.26      164.86     62.11 o 
   3  -7  10      324.83      198.72     64.44 o 
   4  -7  10      296.75      262.43     70.05 o 
  -5  -6  10       20.63       21.77     47.69 o 
  -4  -6  10        0.31        3.28     47.55 o 
  -3  -6  10        4.19      -39.54     44.56 o 
  -2  -6  10        9.91       17.12     34.42 o 
  -1  -6  10      253.58      341.68     56.30 o 
   0  -6  10      616.13      553.30     52.20 o 
   1  -6  10      433.90      441.67     51.76 o 
   2  -6  10       26.22        4.00     44.13 o 
   3  -6  10       28.55       10.12     43.98 o 
   4  -6  10       20.18       38.37     49.15 o 
  -6  -5  10        3.21        0.51     43.76 o 
  -5  -5  10       18.27      -36.85     45.07 o 
  -4  -5  10      192.51      158.67     70.70 o 
  -3  -5  10      356.53      487.42     95.94 o 
  -2  -5  10      165.29      198.49     71.72 o 
  -1  -5  10        0.14       12.36     29.85 o 
   0  -5  10      127.96      159.57     44.18 o 
   1  -5  10      137.66      178.69     61.89 o 
   2  -5  10        0.06       17.77     42.45 o 
   3  -5  10      109.59      137.99     57.45 o 
   4  -5  10       72.83       54.90     51.92 o 
  -6  -4  10       49.34       14.85     52.06 o 
  -5  -4  10        7.50        7.86     54.03 o 
  -4  -4  10       92.68       78.86     60.51 o 
  -3  -4  10      419.50      527.79     62.16 o 
  -2  -4  10      374.56      473.29     50.76 o 
  -1  -4  10       78.33      109.69     37.02 o 
   0  -4  10        0.20      -21.91     25.20 o 
   1  -4  10        0.12      -26.07     42.23 o 
   2  -4  10       60.03       67.65     51.77 o 
   3  -4  10      477.24      635.40     84.03 o 
   4  -4  10      682.05      804.99     93.06 o 
  -6  -3  10      203.31      215.97     83.81 o 
  -5  -3  10      216.07      172.21     77.40 o 
  -4  -3  10       55.03       68.45     58.33 o 
  -3  -3  10       12.64       -4.75     28.57 o 
  -2  -3  10       12.90       13.87     28.76 o 
  -1  -3  10      112.52      171.89     41.34 o 
   0  -3  10      537.44      626.00     93.42 o 
   1  -3  10      488.07      439.96     86.58 o 
   2  -3  10       82.34       22.21     47.48 o 
   3  -3  10       40.95       18.57     46.24 o 
   4  -3  10      181.59      180.22     65.24 o 
  -6  -2  10       34.55      -24.10     59.78 o 
  -5  -2  10       32.98        9.10     55.78 o 
  -4  -2  10        0.12      -46.82     32.40 o 
  -3  -2  10       69.29       78.29     37.34 o 
  -2  -2  10       81.85       95.96     35.95 o 
  -1  -2  10        7.82       20.53     46.24 o 
   0  -2  10      385.40      509.79     90.22 o 
   1  -2  10      553.20      476.37     85.20 o 
   2  -2  10      188.81      155.10     63.06 o 
   3  -2  10       11.01      -13.62     41.72 o 
   4  -2  10        0.75      -26.72     43.91 o 
  -6  -1  10       11.40       20.24     63.13 o 
  -5  -1  10        0.55      -43.98     45.66 o 
  -4  -1  10      111.45       91.75     63.86 o 
  -3  -1  10      393.87      461.23     58.81 o 
  -2  -1  10      538.64      651.56     91.38 o 
  -1  -1  10      300.57      389.20     77.70 o 
   0  -1  10       35.27       52.57     55.05 o 
   1  -1  10       27.32       12.67     45.07 o 
   2  -1  10        0.08      -37.14     40.70 o 
   3  -1  10      128.93      132.16     61.75 o 
  -6   0  10      193.90      264.62     91.53 o 
  -5   0  10      266.53      389.35     97.28 o 
  -4   0  10       68.25       83.88     62.84 o 
  -3   0  10        7.99      -45.36     39.61 o 
  -2   0  10       28.60       -5.39     43.33 o 
  -1   0  10        6.03      -38.67     43.25 o 
   0   0  10       28.31        1.17     51.19 o 
   1   0  10      111.09       56.43     56.65 o 
   2   0  10       41.28       14.64     50.46 o 
   3   0  10       47.55        1.46     49.37 o 
  -3   1  10        1.61      -20.75     42.45 o 
  -2   1  10        7.90        2.40     42.60 o 
  -1   1  10       28.77        9.98     49.52 o 
   0   1  10      315.26      244.15     72.82 o 
   1   1  10      466.65      416.36     86.80 o 
   2   1  10      318.48      203.96     69.61 o 
  -3   2  10      131.82      122.62     59.27 o 
  -2   2  10      332.08      419.50     86.00 o 
  -1   2  10      184.71      194.78     71.80 o 
   0   2  10        1.31        0.15     53.23 o 
  -2  -7  11       55.97      106.93     41.41 o 
  -1  -7  11      219.42      270.46     55.39 o 
   0  -7  11      234.71      317.75     58.19 o 
   1  -7  11       43.63       88.07     77.77 o 
  -3  -6  11       93.87      129.03     68.88 o 
  -2  -6  11        9.97       33.33     37.74 o 
  -1  -6  11       28.63       67.76     37.38 o 
   0  -6  11       74.77       78.20     46.97 o 
   1  -6  11        4.32       -6.26     46.24 o 
   2  -6  11       49.80       83.23     55.34 o 
  -4  -5  11      106.29       61.82     59.71 o 
  -3  -5  11      152.93      142.07     70.12 o 
  -2  -5  11       57.70       49.40     37.77 o 
  -1  -5  11        0.09       11.65     58.54 o 
   0  -5  11        1.99       31.68     44.78 o 
   1  -5  11       14.46        8.88     47.33 o 
   2  -5  11      180.06      181.75     64.44 o 
  -5  -4  11       29.58        9.61     60.73 o 
  -4  -4  11        0.04      -27.96     56.65 o 
  -3  -4  11        6.68      -20.46     45.36 o 
  -2  -4  11       19.32       31.53     43.44 o 
  -1  -4  11      207.75      228.28     68.45 o 
   0  -4  11      265.87      288.94     73.47 o 
   1  -4  11       94.66      119.42     59.56 o 
   2  -4  11        4.41       36.04     48.42 o 
  -5  -3  11        0.02       -0.80     59.27 o 
  -4  -3  11       29.33       18.79     53.16 o 
  -3  -3  11       53.67       17.84     53.01 o 
  -2  -3  11        0.07        7.35     46.09 o 
  -1  -3  11      143.81      122.26     60.29 o 
   0  -3  11      352.10      393.14     82.94 o 
   1  -3  11      204.40      144.90     62.84 o 
   2  -3  11       24.19        8.52     49.52 o 
  -4  -2  11      155.52      157.94     73.47 o 
  -3  -2  11      295.86      390.01     76.89 o 
  -2  -2  11      209.69      326.73     74.86 o 
  -1  -2  11       36.15       48.57     52.21 o 
   0  -2  11       10.79        8.81     50.83 o 
   1  -2  11        4.28       -0.66     50.61 o 
   2  -2  11       48.91        8.01     48.86 o 
  -3  -1  11       33.68       10.92     51.04 o 
  -2  -1  11       17.51        6.04     51.04 o 
  -1  -1  11        4.35      -32.04     44.85 o 
   0  -1  11       67.69       63.06     57.31 o 
  -3   0  11        2.93       17.62     47.62 o 
  -1   0  11      103.72      109.66     64.73 o 
                                                 
